# Supplementary material for: The predictive capacity of GARCH-type models in measuring the volatility of crypto and world currencies
Source: PLoS One. 2021 Jan 29;16(1):e0245904. doi: 10.1371/journal.pone.0245904 (PMC7845981; doi:10.1371/journal.pone.0245904)
Supplement: S1 Data — (XLSX) [file pone.0245904.s010.xlsx]

## Sheet: Historical Prices & Filtering
Date	BTC	XRP	LTC	XMR	DASH	DOGE												Date	BTC	XRP	LTC	XMR	DASH	DOGE	EUR	GBP	CAD	AUD	CHF	JPY
2015-10-10	244.941	0.005037	3.10599	0.387789	2.42665	0.000119									Date	JPY		2015-10-10	244.941	0.005037	3.10599	0.387789	2.42665	0.000119	#N/A	#N/A	#N/A	#N/A	#N/A	#N/A		#N/A
2015-10-11	247.05	0.005182	3.14504	0.380724	2.38842	0.00012		Date	EUR	GBP	CAD	AUD	CHF		2015-10-11	0.0083		2015-10-11	247.05	0.005182	3.14504	0.380724	2.38842	0.00012	#N/A	#N/A	#N/A	#N/A	#N/A	0.0083
2015-10-12	245.308	0.00526	3.1372	0.395317	2.33684	0.000119		2015-10-12	1.1355	1.5345	0.7694	0.7362	1.0394		2015-10-12	0.0083		2015-10-12	245.308	0.00526	3.1372	0.395317	2.33684	0.000119	1.1355	1.5345	0.7694	0.7362	1.0394	0.0083
2015-10-13	249.508	0.005377	3.17974	0.388015	2.35388	0.000121		2015-10-13	1.1379	1.5248	0.7669	0.7244	1.044		2015-10-13	0.0084		2015-10-13	249.508	0.005377	3.17974	0.388015	2.35388	0.000121	1.1379	1.5248	0.7669	0.7244	1.044	0.0084
2015-10-14	251.989	0.005418	3.14418	0.384266	2.31512	0.00012		2015-10-14	1.1473	1.5477	0.773	0.73	1.053		2015-10-14	0.0084		2015-10-14	251.989	0.005418	3.14418	0.384266	2.31512	0.00012	1.1473	1.5477	0.773	0.73	1.053	0.0084
2015-10-15	254.32	0.005399	3.10489	0.390841	2.25144	0.00012		2015-10-15	1.1383	1.5457	0.7773	0.7329	1.0515		2015-10-15	0.0084		2015-10-15	254.32	0.005399	3.10489	0.390841	2.25144	0.00012	1.1383	1.5457	0.7773	0.7329	1.0515	0.0084
2015-10-16	262.869	0.005398	3.10735	0.411511	2.33842	0.000121		2015-10-16	1.1347	1.5436	0.7746	0.7262	1.0488		2015-10-16	0.0084		2015-10-16	262.869	0.005398	3.10735	0.411511	2.33842	0.000121	1.1347	1.5436	0.7746	0.7262	1.0488	0.0084
2015-10-17	270.64	0.005203	3.07154	0.426942	2.42755	0.000121		2015-10-19	1.1327	1.5465	0.7683	0.7251	1.0453		2015-10-18	0.0084		2015-10-17	270.64	0.005203	3.07154	0.426942	2.42755	0.000121	#N/A	#N/A	#N/A	#N/A	#N/A	#N/A
2015-10-18	261.643	0.004979	3.02279	0.409797	2.37147	0.000119		2015-10-20	1.1345	1.5441	0.7704	0.726	1.0458		2015-10-19	0.0084		2015-10-18	261.643	0.004979	3.02279	0.409797	2.37147	0.000119	#N/A	#N/A	#N/A	#N/A	#N/A	0.0084
2015-10-19	263.437	0.005043	3.04797	0.403212	2.34012	0.000119		2015-10-21	1.1339	1.5419	0.7611	0.7211	1.0419		2015-10-20	0.0083		2015-10-19	263.437	0.005043	3.04797	0.403212	2.34012	0.000119	1.1327	1.5465	0.7683	0.7251	1.0453	0.0084
2015-10-20	269.463	0.004731	3.0926	0.399646	2.41065	0.000118		2015-10-22	1.1107	1.5394	0.764	0.7208	1.0279		2015-10-21	0.0083		2015-10-20	269.463	0.004731	3.0926	0.399646	2.41065	0.000118	1.1345	1.5441	0.7704	0.726	1.0458	0.0083
2015-10-21	266.272	0.004697	3.07515	0.394597	2.28337	0.000117		2015-10-23	1.1018	1.5314	0.7596	0.7215	1.0217		2015-10-22	0.0083		2015-10-21	266.272	0.004697	3.07515	0.394597	2.28337	0.000117	1.1339	1.5419	0.7611	0.7211	1.0419	0.0083
2015-10-22	274.023	0.004723	3.11465	0.403236	2.4071	0.000118		2015-10-26	1.1056	1.535	0.7603	0.7249	1.0167		2015-10-23	0.0082		2015-10-22	274.023	0.004723	3.11465	0.403236	2.4071	0.000118	1.1107	1.5394	0.764	0.7208	1.0279	0.0083
2015-10-23	276.496	0.004677	3.11154	0.393922	2.32617	0.000115		2015-10-27	1.1048	1.5297	0.7538	0.7192	1.0143		2015-10-25	0.0082		2015-10-23	276.496	0.004677	3.11154	0.393922	2.32617	0.000115	1.1018	1.5314	0.7596	0.7215	1.0217	0.0082
2015-10-24	281.654	0.004662	3.09986	0.395808	2.23693	0.000114		2015-10-28	1.092	1.5261	0.7581	0.7116	1.0063		2015-10-26	0.0083		2015-10-24	281.654	0.004662	3.09986	0.395808	2.23693	0.000114	#N/A	#N/A	#N/A	#N/A	#N/A	#N/A
2015-10-25	283.68	0.004556	3.06579	0.407067	2.17095	0.000116		2015-10-29	1.0976	1.5311	0.7592	0.7071	1.0107		2015-10-27	0.0083		2015-10-25	283.68	0.004556	3.06579	0.407067	2.17095	0.000116	#N/A	#N/A	#N/A	#N/A	#N/A	0.0082
2015-10-26	285.3	0.004675	3.10443	0.38796	2.23743	0.000116		2015-10-30	1.1006	1.5429	0.7647	0.7139	1.0122		2015-10-28	0.0083		2015-10-26	285.3	0.004675	3.10443	0.38796	2.23743	0.000116	1.1056	1.535	0.7603	0.7249	1.0167	0.0083
2015-10-27	293.788	0.004649	3.09455	0.409574	2.0998	0.000118		2015-11-02	1.1015	1.5417	0.7637	0.7146	1.0133		2015-10-29	0.0083		2015-10-27	293.788	0.004649	3.09455	0.409574	2.0998	0.000118	1.1048	1.5297	0.7538	0.7192	1.0143	0.0083
2015-10-28	304.618	0.004675	3.10077	0.448829	2.14183	0.000126		2015-11-03	1.0968	1.5421	0.7656	0.7187	1.009		2015-10-30	0.0083		2015-10-28	304.618	0.004675	3.10077	0.448829	2.14183	0.000126	1.092	1.5261	0.7581	0.7116	1.0063	0.0083
2015-10-29	313.855	0.004634	3.78221	0.447103	2.38751	0.000141		2015-11-04	1.0863	1.5383	0.7606	0.7148	1.0066		2015-11-01	0.0083		2015-10-29	313.855	0.004634	3.78221	0.447103	2.38751	0.000141	1.0976	1.5311	0.7592	0.7071	1.0107	0.0083
2015-10-30	328.015	0.004839	4.06168	0.456442	2.54033	0.000151		2015-11-05	1.0884	1.5206	0.7595	0.7144	1.0048		2015-11-02	0.0083		2015-10-30	328.015	0.004839	4.06168	0.456442	2.54033	0.000151	1.1006	1.5429	0.7647	0.7139	1.0122	0.0083
2015-10-31	314.166	0.004687	3.80433	0.404538	2.30767	0.000137		2015-11-06	1.0741	1.505	0.7515	0.7048	0.9931		2015-11-03	0.0083		2015-10-31	314.166	0.004687	3.80433	0.404538	2.30767	0.000137	#N/A	#N/A	#N/A	#N/A	#N/A	#N/A
2015-11-01	325.431	0.004901	3.9593	0.423505	2.6637	0.000141		2015-11-09	1.0752	1.5115	0.7527	0.7046	0.9965		2015-11-04	0.0082		2015-11-01	325.431	0.004901	3.9593	0.423505	2.6637	0.000141	#N/A	#N/A	#N/A	#N/A	#N/A	0.0083
2015-11-02	361.189	0.005156	4.1649	0.442886	2.61438	0.000147		2015-11-10	1.0724	1.5117	0.7533	0.7031	0.9939		2015-11-05	0.0082		2015-11-02	361.189	0.005156	4.1649	0.442886	2.61438	0.000147	1.1015	1.5417	0.7637	0.7146	1.0133	0.0083
2015-11-03	403.417	0.005383	4.5898	0.442707	2.68752	0.000156		2015-11-11	1.0744	1.5212	0.7541	0.7061	0.9951		2015-11-06	0.0081		2015-11-03	403.417	0.005383	4.5898	0.442707	2.68752	0.000156	1.0968	1.5421	0.7656	0.7187	1.009	0.0083
2015-11-04	411.563	0.004947	4.23022	0.505869	2.60568	0.000149		2015-11-12	1.0817	1.5231	0.7523	0.7127	0.9998		2015-11-08	0.0081		2015-11-04	411.563	0.004947	4.23022	0.505869	2.60568	0.000149	1.0863	1.5383	0.7606	0.7148	1.0066	0.0082
2015-11-05	386.354	0.004506	3.96164	0.43253	2.53364	0.000146		2015-11-13	1.0779	1.5233	0.7507	0.7131	0.9933		2015-11-09	0.0081		2015-11-05	386.354	0.004506	3.96164	0.43253	2.53364	0.000146	1.0884	1.5206	0.7595	0.7144	1.0048	0.0082
2015-11-06	374.47	0.004562	3.54801	0.439195	2.70226	0.000141		2015-11-16	1.0686	1.5199	0.7501	0.7097	0.9909		2015-11-10	0.0081		2015-11-06	374.47	0.004562	3.54801	0.439195	2.70226	0.000141	1.0741	1.505	0.7515	0.7048	0.9931	0.0081
2015-11-07	386.482	0.004694	3.59887	0.452638	2.70924	0.000145		2015-11-17	1.0644	1.5215	0.7508	0.7111	0.9857		2015-11-11	0.0081		2015-11-07	386.482	0.004694	3.59887	0.452638	2.70924	0.000145	#N/A	#N/A	#N/A	#N/A	#N/A	#N/A
2015-11-08	373.368	0.004647	3.41907	0.497654	2.53062	0.000136		2015-11-18	1.0659	1.5237	0.7519	0.711	0.9805		2015-11-12	0.0082		2015-11-08	373.368	0.004647	3.41907	0.497654	2.53062	0.000136	#N/A	#N/A	#N/A	#N/A	#N/A	0.0081
2015-11-09	380.257	0.004609	3.39662	0.472776	2.53093	0.000135		2015-11-19	1.0734	1.529	0.7529	0.7194	0.9874		2015-11-13	0.0082		2015-11-09	380.257	0.004609	3.39662	0.472776	2.53093	0.000135	1.0752	1.5115	0.7527	0.7046	0.9965	0.0081
2015-11-10	336.819	0.004406	3.11515	0.460954	2.41901	0.000123		2015-11-20	1.0646	1.5192	0.7494	0.7241	0.9816		2015-11-15	0.0082		2015-11-10	336.819	0.004406	3.11515	0.460954	2.41901	0.000123	1.0724	1.5117	0.7533	0.7031	0.9939	0.0081
2015-11-11	311.084	0.004264	2.96939	0.450299	2.29371	0.000125		2015-11-23	1.0636	1.5124	0.7482	0.7195	0.9818		2015-11-16	0.0081		2015-11-11	311.084	0.004264	2.96939	0.450299	2.29371	0.000125	1.0744	1.5212	0.7541	0.7061	0.9951	0.0081
2015-11-12	338.152	0.004541	3.2787	0.443275	2.54392	0.00013		2015-11-24	1.0641	1.5087	0.7517	0.7256	0.9835		2015-11-17	0.0081		2015-11-12	338.152	0.004541	3.2787	0.443275	2.54392	0.00013	1.0817	1.5231	0.7523	0.7127	0.9998	0.0082
2015-11-13	336.753	0.004477	3.22599	0.452619	2.53356	0.00013		2015-11-25	1.0627	1.5128	0.7527	0.7251	0.979		2015-11-18	0.0081		2015-11-13	336.753	0.004477	3.22599	0.452619	2.53356	0.00013	1.0779	1.5233	0.7507	0.7131	0.9933	0.0082
2015-11-14	332.906	0.004328	3.19461	0.424853	2.36178	0.00013		2015-11-26	1.061	1.5102	0.7523	0.7227	0.9768		2015-11-19	0.0081		2015-11-14	332.906	0.004328	3.19461	0.424853	2.36178	0.00013	#N/A	#N/A	#N/A	#N/A	#N/A	#N/A
2015-11-15	320.166	0.004165	3.0658	0.43081	2.30646	0.000125		2015-11-27	1.0593	1.5038	0.7479	0.7194	0.9701		2015-11-20	0.0081		2015-11-15	320.166	0.004165	3.0658	0.43081	2.30646	0.000125	#N/A	#N/A	#N/A	#N/A	#N/A	0.0082
2015-11-16	330.751	0.004234	3.18945	0.435954	2.31189	0.000131		2015-11-30	1.0564	1.5057	0.7483	0.7228	0.9721		2015-11-22	0.0081		2015-11-16	330.751	0.004234	3.18945	0.435954	2.31189	0.000131	1.0686	1.5199	0.7501	0.7097	0.9909	0.0081
2015-11-17	335.094	0.00425	3.20198	0.428999	2.26133	0.000133		2015-12-01	1.0631	1.5081	0.7487	0.7324	0.9748		2015-11-23	0.0081		2015-11-17	335.094	0.00425	3.20198	0.428999	2.26133	0.000133	1.0644	1.5215	0.7508	0.7111	0.9857	0.0081
2015-11-18	334.59	0.004258	3.18551	0.415567	2.35599	0.000135		2015-12-02	1.0615	1.4951	0.7494	0.7309	0.9819		2015-11-24	0.0082		2015-11-18	334.59	0.004258	3.18551	0.415567	2.35599	0.000135	1.0659	1.5237	0.7519	0.711	0.9805	0.0081
2015-11-19	326.149	0.004222	3.13361	0.407052	2.21098	0.00013		2015-12-03	1.0941	1.5145	0.7487	0.7341	1.0067		2015-11-25	0.0082		2015-11-19	326.149	0.004222	3.13361	0.407052	2.21098	0.00013	1.0734	1.529	0.7529	0.7194	0.9874	0.0081
2015-11-20	322.022	0.004227	3.11557	0.389316	2.22808	0.000131		2015-12-04	1.0886	1.5112	0.7483	0.7342	1.0031		2015-11-26	0.0082		2015-11-20	322.022	0.004227	3.11557	0.389316	2.22808	0.000131	1.0646	1.5192	0.7494	0.7241	0.9816	0.0081
2015-11-21	326.927	0.004245	3.15027	0.391906	2.20043	0.000131		2015-12-07	1.0835	1.5053	0.741	0.7268	0.9998		2015-11-27	0.0081		2015-11-21	326.927	0.004245	3.15027	0.391906	2.20043	0.000131	#N/A	#N/A	#N/A	#N/A	#N/A	#N/A
2015-11-22	324.536	0.004267	3.13683	0.395824	2.0638	0.000128		2015-12-08	1.0894	1.5008	0.7361	0.7216	1.0081		2015-11-29	0.0081		2015-11-22	324.536	0.004267	3.13683	0.395824	2.0638	0.000128	#N/A	#N/A	#N/A	#N/A	#N/A	0.0081
2015-11-23	323.046	0.004288	3.1241	0.391113	2.13864	0.00013		2015-12-09	1.1025	1.5181	0.7364	0.7229	1.0171		2015-11-30	0.0081		2015-11-23	323.046	0.004288	3.1241	0.391113	2.13864	0.00013	1.0636	1.5124	0.7482	0.7195	0.9818	0.0081
2015-11-24	320.046	0.004242	3.10783	0.390148	2.08081	0.000128		2015-12-10	1.0941	1.5159	0.734	0.7282	1.0127		2015-12-01	0.0081		2015-11-24	320.046	0.004242	3.10783	0.390148	2.08081	0.000128	1.0641	1.5087	0.7517	0.7256	0.9835	0.0082
2015-11-25	328.206	0.004318	3.34444	0.387684	2.15275	0.00013		2015-12-11	1.0989	1.5217	0.727	0.7188	1.0169		2015-12-02	0.0081		2015-11-25	328.206	0.004318	3.34444	0.387684	2.15275	0.00013	1.0627	1.5128	0.7527	0.7251	0.979	0.0082
2015-11-26	352.684	0.004291	3.60834	0.404663	2.19429	0.000132		2015-12-14	1.0992	1.5142	0.7281	0.7245	1.0149		2015-12-03	0.0081		2015-11-26	352.684	0.004291	3.60834	0.404663	2.19429	0.000132	1.061	1.5102	0.7523	0.7227	0.9768	0.0082
2015-11-27	358.042	0.004276	3.57861	0.386268	2.1581	0.000133		2015-12-15	1.0928	1.5035	0.7283	0.7192	1.0085		2015-12-04	0.0081		2015-11-27	358.042	0.004276	3.57861	0.386268	2.1581	0.000133	1.0593	1.5038	0.7479	0.7194	0.9701	0.0081
2015-11-28	357.381	0.004238	3.52259	0.39204	2.07661	0.00013		2015-12-16	1.0913	1.5004	0.7257	0.7233	1.0101		2015-12-06	0.0081		2015-11-28	357.381	0.004238	3.52259	0.39204	2.07661	0.00013	#N/A	#N/A	#N/A	#N/A	#N/A	#N/A
2015-11-29	371.294	0.004299	3.66973	0.401147	2.15281	0.00013		2015-12-17	1.0825	1.4901	0.7176	0.7128	1.0048		2015-12-07	0.0081		2015-11-29	371.294	0.004299	3.66973	0.401147	2.15281	0.00013	#N/A	#N/A	#N/A	#N/A	#N/A	0.0081
2015-11-30	377.321	0.004201	3.62122	0.395225	2.16742	0.000128		2015-12-18	1.0868	1.4895	0.7166	0.7172	1.0071		2015-12-08	0.0081		2015-11-30	377.321	0.004201	3.62122	0.395225	2.16742	0.000128	1.0564	1.5057	0.7483	0.7228	0.9721	0.0081
2015-12-01	362.488	0.00409	3.4349	0.376028	2.08491	0.000127		2015-12-21	1.0915	1.4885	0.7164	0.719	1.0082		2015-12-09	0.0082		2015-12-01	362.488	0.00409	3.4349	0.376028	2.08491	0.000127	1.0631	1.5081	0.7487	0.7324	0.9748	0.0081
2015-12-02	359.187	0.004173	3.34225	0.368688	2.18338	0.00013		2015-12-22	1.0955	1.4825	0.7184	0.7237	1.0135		2015-12-10	0.0082		2015-12-02	359.187	0.004173	3.34225	0.368688	2.18338	0.00013	1.0615	1.4951	0.7494	0.7309	0.9819	0.0081
2015-12-03	361.046	0.004262	3.37749	0.366891	2.33603	0.000129		2015-12-23	1.0909	1.4872	0.7222	0.7232	1.0093		2015-12-11	0.0083		2015-12-03	361.046	0.004262	3.37749	0.366891	2.33603	0.000129	1.0941	1.5145	0.7487	0.7341	1.0067	0.0081
2015-12-04	363.183	0.004754	3.36181	0.370805	2.3374	0.000129		2015-12-24	1.0972	1.4917	0.7237	0.7279	1.0138		2015-12-13	0.0083		2015-12-04	363.183	0.004754	3.36181	0.370805	2.3374	0.000129	1.0886	1.5112	0.7483	0.7342	1.0031	0.0081
2015-12-05	388.949	0.005301	3.52372	0.451304	2.32222	0.00013		2015-12-25	1.0977	1.4933	0.7235	0.7244	1.0126		2015-12-14	0.0083		2015-12-05	388.949	0.005301	3.52372	0.451304	2.32222	0.00013	#N/A	#N/A	#N/A	#N/A	#N/A	#N/A
2015-12-06	388.783	0.005344	3.4731	0.439947	2.34302	0.000128		2015-12-28	1.0968	1.4877	0.7191	0.7249	1.0119		2015-12-15	0.0082		2015-12-06	388.783	0.005344	3.4731	0.439947	2.34302	0.000128	#N/A	#N/A	#N/A	#N/A	#N/A	0.0081
2015-12-07	395.536	0.00556	3.64514	0.421295	2.33269	0.000133		2015-12-29	1.0917	1.4812	0.7224	0.7297	1.007		2015-12-16	0.0082		2015-12-07	395.536	0.00556	3.64514	0.421295	2.33269	0.000133	1.0835	1.5053	0.741	0.7268	0.9998	0.0081
2015-12-08	415.563	0.006775	3.68692	0.42936	2.39838	0.000136		2015-12-30	1.0932	1.4817	0.7205	0.7287	1.0113		2015-12-17	0.0082		2015-12-08	415.563	0.006775	3.68692	0.42936	2.39838	0.000136	1.0894	1.5008	0.7361	0.7216	1.0081	0.0081
2015-12-09	417.563	0.008523	3.66903	0.452073	2.51276	0.000142		2015-12-31	1.0861	1.4739	0.7225	0.728	0.998		2015-12-18	0.0083		2015-12-09	417.563	0.008523	3.66903	0.452073	2.51276	0.000142	1.1025	1.5181	0.7364	0.7229	1.0171	0.0082
2015-12-10	415.479	0.008444	3.66394	0.431434	2.43959	0.000139		2016-01-01	1.086	1.4748	0.722	0.7298	0.9985		2015-12-20	0.0082		2015-12-10	415.479	0.008444	3.66394	0.431434	2.43959	0.000139	1.0941	1.5159	0.734	0.7282	1.0127	0.0082
2015-12-11	451.938	0.008441	3.83645	0.458294	2.69234	0.00015		2016-01-04	1.0831	1.4718	0.7167	0.7191	0.9978		2015-12-21	0.0082		2015-12-11	451.938	0.008441	3.83645	0.458294	2.69234	0.00015	1.0989	1.5217	0.727	0.7188	1.0169	0.0083
2015-12-12	434.997	0.008536	3.60633	0.455326	2.58013	0.000142		2016-01-05	1.0748	1.4672	0.7145	0.7161	0.9915		2015-12-22	0.0083		2015-12-12	434.997	0.008536	3.60633	0.455326	2.58013	0.000142	#N/A	#N/A	#N/A	#N/A	#N/A	#N/A
2015-12-13	433.755	0.008779	3.62674	0.465171	2.73212	0.000143		2016-01-06	1.0781	1.4627	0.7106	0.7072	0.9926		2015-12-23	0.0083		2015-12-13	433.755	0.008779	3.62674	0.465171	2.73212	0.000143	#N/A	#N/A	#N/A	#N/A	#N/A	0.0083
2015-12-14	444.182	0.007614	3.61457	0.534761	2.68816	0.000145		2016-01-07	1.0936	1.4617	0.7085	0.7011	1.0066		2015-12-24	0.0083		2015-12-14	444.182	0.007614	3.61457	0.534761	2.68816	0.000145	1.0992	1.5142	0.7281	0.7245	1.0149	0.0083
2015-12-15	465.321	0.006684	3.83377	0.556358	2.68416	0.00015		2016-01-08	1.0932	1.452	0.7057	0.6953	1.0049		2015-12-25	0.0083		2015-12-15	465.321	0.006684	3.83377	0.556358	2.68416	0.00015	1.0928	1.5035	0.7283	0.7192	1.0085	0.0082
2015-12-16	454.934	0.006755	3.69892	0.518993	2.68607	0.00015		2016-01-11	1.086	1.4544	0.7034	0.6996	0.998		2015-12-27	0.0083		2015-12-16	454.934	0.006755	3.69892	0.518993	2.68607	0.00015	1.0913	1.5004	0.7257	0.7233	1.0101	0.0082
2015-12-17	456.078	0.006694	3.74	0.501231	2.61073	0.000155		2016-01-12	1.0857	1.4444	0.7011	0.6986	0.9978		2015-12-28	0.0083		2015-12-17	456.078	0.006694	3.74	0.501231	2.61073	0.000155	1.0825	1.4901	0.7176	0.7128	1.0048	0.0082
2015-12-18	463.616	0.006387	3.75696	0.499438	2.64828	0.000155		2016-01-13	1.0877	1.4407	0.6974	0.6956	0.9938		2015-12-29	0.0083		2015-12-18	463.616	0.006387	3.75696	0.499438	2.64828	0.000155	1.0868	1.4895	0.7166	0.7172	1.0071	0.0083
2015-12-19	462.322	0.006291	3.72062	0.471013	2.60967	0.000153		2016-01-14	1.0865	1.4414	0.6961	0.6985	0.9949		2015-12-30	0.0083		2015-12-19	462.322	0.006291	3.72062	0.471013	2.60967	0.000153	#N/A	#N/A	#N/A	#N/A	#N/A	#N/A
2015-12-20	442.685	0.006235	3.53612	0.507456	2.49411	0.000143		2016-01-15	1.0917	1.4258	0.6878	0.6869	0.9975		2015-12-31	0.0083		2015-12-20	442.685	0.006235	3.53612	0.507456	2.49411	0.000143	#N/A	#N/A	#N/A	#N/A	#N/A	0.0082
2015-12-21	438.639	0.006269	3.45869	0.488745	2.47212	0.000143		2016-01-18	1.0892	1.4244	0.6866	0.6865	0.9947		2016-01-01	0.0083		2015-12-21	438.639	0.006269	3.45869	0.488745	2.47212	0.000143	1.0915	1.4885	0.7164	0.719	1.0082	0.0082
2015-12-22	436.572	0.006193	3.41953	0.480099	2.55024	0.000142		2016-01-19	1.0909	1.4158	0.686	0.6907	0.9966		2016-01-03	0.0083		2015-12-22	436.572	0.006193	3.41953	0.480099	2.55024	0.000142	1.0955	1.4825	0.7184	0.7237	1.0135	0.0083
2015-12-23	442.401	0.006021	3.57807	0.482244	2.52965	0.000147		2016-01-20	1.0891	1.4191	0.6895	0.6907	0.9954		2016-01-04	0.0084		2015-12-23	442.401	0.006021	3.57807	0.482244	2.52965	0.000147	1.0909	1.4872	0.7222	0.7232	1.0093	0.0083
2015-12-24	454.985	0.005971	3.644	0.490058	2.76972	0.000147		2016-01-21	1.0874	1.4218	0.7011	0.6998	0.9927		2016-01-05	0.0084		2015-12-24	454.985	0.005971	3.644	0.490058	2.76972	0.000147	1.0972	1.4917	0.7237	0.7279	1.0138	0.0083
2015-12-25	455.653	0.006487	3.62475	0.484163	2.82653	0.000147		2016-01-22	1.0797	1.4265	0.7084	0.7003	0.9842		2016-01-06	0.0084		2015-12-25	455.653	0.006487	3.62475	0.484163	2.82653	0.000147	1.0977	1.4933	0.7235	0.7244	1.0126	0.0083
2015-12-26	417.274	0.006174	3.42442	0.446716	2.76941	0.000139		2016-01-25	1.0849	1.4249	0.6997	0.6955	0.9873		2016-01-07	0.0085		2015-12-26	417.274	0.006174	3.42442	0.446716	2.76941	0.000139	#N/A	#N/A	#N/A	#N/A	#N/A	#N/A
2015-12-27	422.823	0.006343	3.47905	0.451554	2.64627	0.000145		2016-01-26	1.0871	1.4352	0.7084	0.7005	0.9833		2016-01-08	0.0085		2015-12-27	422.823	0.006343	3.47905	0.451554	2.64627	0.000145	#N/A	#N/A	#N/A	#N/A	#N/A	0.0083
2015-12-28	422.279	0.00634	3.46603	0.446928	2.97967	0.000139		2016-01-27	1.0893	1.4234	0.7095	0.7026	0.985		2016-01-10	0.0085		2015-12-28	422.279	0.00634	3.46603	0.446928	2.97967	0.000139	1.0968	1.4877	0.7191	0.7249	1.0119	0.0083
2015-12-29	432.983	0.006264	3.50026	0.45616	3.08656	0.000155		2016-01-28	1.0939	1.4362	0.7128	0.7085	0.9866		2016-01-11	0.0085		2015-12-29	432.983	0.006264	3.50026	0.45616	3.08656	0.000155	1.0917	1.4812	0.7224	0.7297	1.007	0.0083
2015-12-30	426.62	0.006182	3.45914	0.441028	3.51536	0.000153		2016-01-29	1.0837	1.4247	0.7157	0.7085	0.9773		2016-01-12	0.0085		2015-12-30	426.62	0.006182	3.45914	0.441028	3.51536	0.000153	1.0932	1.4817	0.7205	0.7287	1.0113	0.0083
2015-12-31	430.567	0.00604	3.48017	0.470402	3.27351	0.000151		2016-02-01	1.0888	1.4433	0.717	0.7114	0.9806		2016-01-13	0.0085		2015-12-31	430.567	0.00604	3.48017	0.470402	3.27351	0.000151	1.0861	1.4739	0.7225	0.728	0.998	0.0083
2016-01-01	434.334	0.005955	3.50898	0.497867	3.37702	0.000154		2016-02-02	1.0919	1.4411	0.7116	0.7039	0.9818		2016-01-14	0.0085		2016-01-01	434.334	0.005955	3.50898	0.497867	3.37702	0.000154	1.086	1.4748	0.722	0.7298	0.9985	0.0083
2016-01-02	433.438	0.006065	3.50216	0.532668	3.28016	0.000151		2016-02-03	1.1104	1.4604	0.7257	0.7168	0.9958		2016-01-15	0.0085		2016-01-02	433.438	0.006065	3.50216	0.532668	3.28016	0.000151	#N/A	#N/A	#N/A	#N/A	#N/A	#N/A
2016-01-03	430.011	0.006017	3.48307	0.500312	3.24014	0.000146		2016-02-04	1.1208	1.4589	0.7269	0.7201	1.0068		2016-01-17	0.0086		2016-01-03	430.011	0.006017	3.48307	0.500312	3.24014	0.000146	#N/A	#N/A	#N/A	#N/A	#N/A	0.0083
2016-01-04	433.091	0.005958	3.49539	0.517388	3.31899	0.000144		2016-02-05	1.1159	1.4503	0.7187	0.7071	1.0091		2016-01-18	0.0085		2016-01-04	433.091	0.005958	3.49539	0.517388	3.31899	0.000144	1.0831	1.4718	0.7167	0.7191	0.9978	0.0084
2016-01-05	431.96	0.006044	3.46967	0.499272	3.32576	0.000137		2016-02-08	1.1198	1.4432	0.7182	0.7087	1.0131		2016-01-19	0.0085		2016-01-05	431.96	0.006044	3.46967	0.499272	3.32576	0.000137	1.0748	1.4672	0.7145	0.7161	0.9915	0.0084
2016-01-06	429.105	0.006003	3.45356	0.505053	3.37768	0.000135		2016-02-09	1.1293	1.4473	0.7211	0.707	1.0279		2016-01-20	0.0085		2016-01-06	429.105	0.006003	3.45356	0.505053	3.37768	0.000135	1.0781	1.4627	0.7106	0.7072	0.9926	0.0084
2016-01-07	458.048	0.006039	3.60414	0.492529	3.3818	0.000139		2016-02-10	1.129	1.4522	0.7181	0.7096	1.0269		2016-01-21	0.0085		2016-01-07	458.048	0.006039	3.60414	0.492529	3.3818	0.000139	1.0936	1.4617	0.7085	0.7011	1.0066	0.0085
2016-01-08	453.23	0.005933	3.56888	0.488417	3.30501	0.000158		2016-02-11	1.1324	1.4477	0.7176	0.7109	1.0278		2016-01-22	0.0084		2016-01-08	453.23	0.005933	3.56888	0.488417	3.30501	0.000158	1.0932	1.452	0.7057	0.6953	1.0049	0.0085
2016-01-09	447.611	0.005982	3.56057	0.490135	3.17935	0.00018		2016-02-12	1.126	1.4507	0.7222	0.7107	1.0232		2016-01-24	0.0084		2016-01-09	447.611	0.005982	3.56057	0.490135	3.17935	0.00018	#N/A	#N/A	#N/A	#N/A	#N/A	#N/A
2016-01-10	447.991	0.005956	3.53672	0.488578	3.29471	0.000167		2016-02-15	1.1155	1.4435	0.7228	0.7138	1.013		2016-01-25	0.0085		2016-01-10	447.991	0.005956	3.53672	0.488578	3.29471	0.000167	#N/A	#N/A	#N/A	#N/A	#N/A	0.0085
2016-01-11	448.428	0.005895	3.55662	0.482049	3.14949	0.000171		2016-02-16	1.1144	1.4305	0.7215	0.7112	1.0114		2016-01-26	0.0084		2016-01-11	448.428	0.005895	3.55662	0.482049	3.14949	0.000171	1.086	1.4544	0.7034	0.6996	0.998	0.0085
2016-01-12	435.69	0.005854	3.49368	0.490113	3.03041	0.00018		2016-02-17	1.1128	1.4297	0.7316	0.7185	1.0077		2016-01-27	0.0084		2016-01-12	435.69	0.005854	3.49368	0.490113	3.03041	0.00018	1.0857	1.4444	0.7011	0.6986	0.9978	0.0085
2016-01-13	432.371	0.005794	3.47602	0.484302	3.09767	0.000177		2016-02-18	1.1107	1.4337	0.7286	0.7157	1.0069		2016-01-28	0.0084		2016-01-13	432.371	0.005794	3.47602	0.484302	3.09767	0.000177	1.0877	1.4407	0.6974	0.6956	0.9938	0.0085
2016-01-14	430.306	0.005529	3.46599	0.486483	3.39873	0.000175		2016-02-19	1.1134	1.4406	0.7264	0.715	1.0098		2016-01-29	0.0083		2016-01-14	430.306	0.005529	3.46599	0.486483	3.39873	0.000175	1.0865	1.4414	0.6961	0.6985	0.9949	0.0085
2016-01-15	364.331	0.005229	2.99678	0.428456	3.35659	0.000149		2016-02-22	1.1029	1.415	0.7297	0.7227	1.0002		2016-01-31	0.0082		2016-01-15	364.331	0.005229	2.99678	0.428456	3.35659	0.000149	1.0917	1.4258	0.6878	0.6869	0.9975	0.0085
2016-01-16	387.536	0.005112	3.08694	0.496668	3.89026	0.000155		2016-02-23	1.102	1.4022	0.725	0.7203	1.0089		2016-02-01	0.0083		2016-01-16	387.536	0.005112	3.08694	0.496668	3.89026	0.000155	#N/A	#N/A	#N/A	#N/A	#N/A	#N/A
2016-01-17	382.299	0.005266	3.02619	0.450774	4.95349	0.000152		2016-02-24	1.1013	1.3927	0.7298	0.7197	1.0112		2016-02-02	0.0083		2016-01-17	382.299	0.005266	3.02619	0.450774	4.95349	0.000152	#N/A	#N/A	#N/A	#N/A	#N/A	0.0086
2016-01-18	387.168	0.005326	3.04896	0.502346	4.37203	0.000151		2016-02-25	1.1023	1.3963	0.7391	0.7235	1.0098		2016-02-03	0.0085		2016-01-18	387.168	0.005326	3.04896	0.502346	4.37203	0.000151	1.0892	1.4244	0.6866	0.6865	0.9947	0.0085
2016-01-19	380.149	0.005271	3.01744	0.545904	3.86961	0.000148		2016-02-26	1.0934	1.387	0.74	0.713	1.0032		2016-02-04	0.0086		2016-01-19	380.149	0.005271	3.01744	0.545904	3.86961	0.000148	1.0909	1.4158	0.686	0.6907	0.9966	0.0085
2016-01-20	420.23	0.005381	3.38853	0.535095	4.77422	0.000168		2016-02-29	1.0873	1.3916	0.7386	0.7142	1.0015		2016-02-05	0.0086		2016-01-20	420.23	0.005381	3.38853	0.535095	4.77422	0.000168	1.0891	1.4191	0.6895	0.6907	0.9954	0.0085
2016-01-21	410.262	0.005313	3.22078	0.549362	5.14557	0.000163		2016-03-01	1.0867	1.3948	0.7458	0.7175	1.0026		2016-02-07	0.0086		2016-01-21	410.262	0.005313	3.22078	0.549362	5.14557	0.000163	1.0874	1.4218	0.7011	0.6998	0.9927	0.0085
2016-01-22	382.492	0.005114	3.07657	0.536995	5.12552	0.000168		2016-03-02	1.0868	1.4078	0.7453	0.7294	1.0033		2016-02-08	0.0086		2016-01-22	382.492	0.005114	3.07657	0.536995	5.12552	0.000168	1.0797	1.4265	0.7084	0.7003	0.9842	0.0084
2016-01-23	387.491	0.00512	3.10348	0.61602	4.49367	0.000172		2016-03-03	1.0957	1.4179	0.7461	0.7351	1.0071		2016-02-09	0.0087		2016-01-23	387.491	0.00512	3.10348	0.61602	4.49367	0.000172	#N/A	#N/A	#N/A	#N/A	#N/A	#N/A
2016-01-24	402.971	0.005219	3.181	0.62205	4.3958	0.000193		2016-03-04	1.1004	1.4228	0.751	0.7442	1.0061		2016-02-10	0.0088		2016-01-24	402.971	0.005219	3.181	0.62205	4.3958	0.000193	#N/A	#N/A	#N/A	#N/A	#N/A	0.0084
2016-01-25	391.726	0.005135	3.12728	0.581354	4.0175	0.000212		2016-03-07	1.1014	1.4265	0.7531	0.7468	1.0046		2016-02-11	0.0089		2016-01-25	391.726	0.005135	3.12728	0.581354	4.0175	0.000212	1.0849	1.4249	0.6997	0.6955	0.9873	0.0085
2016-01-26	392.153	0.005419	3.15482	0.584982	4.51817	0.000356		2016-03-08	1.1011	1.4216	0.7452	0.7439	1.0037		2016-02-12	0.0088		2016-01-26	392.153	0.005419	3.15482	0.584982	4.51817	0.000356	1.0871	1.4352	0.7084	0.7005	0.9833	0.0084
2016-01-27	394.972	0.006506	3.28745	0.61087	4.19581	0.000455		2016-03-09	1.0999	1.4217	0.7546	0.7486	1.0029		2016-02-14	0.0088		2016-01-27	394.972	0.006506	3.28745	0.61087	4.19581	0.000455	1.0893	1.4234	0.7095	0.7026	0.985	0.0084
2016-01-28	380.289	0.006226	3.12016	0.563129	4.22401	0.000344		2016-03-10	1.1177	1.428	0.7493	0.7454	1.0151		2016-02-15	0.0087		2016-01-28	380.289	0.006226	3.12016	0.563129	4.22401	0.000344	1.0939	1.4362	0.7128	0.7085	0.9866	0.0084
2016-01-29	379.474	0.00684	3.11138	0.51825	4.38973	0.000316		2016-03-11	1.1153	1.4387	0.7558	0.7565	1.0175		2016-02-16	0.0088		2016-01-29	379.474	0.00684	3.11138	0.51825	4.38973	0.000316	1.0837	1.4247	0.7157	0.7085	0.9773	0.0083
2016-01-30	378.255	0.006634	3.0808	0.511528	4.28757	0.000258		2016-03-14	1.1106	1.4302	0.754	0.7514	1.0129		2016-02-17	0.0087		2016-01-30	378.255	0.006634	3.0808	0.511528	4.28757	0.000258	#N/A	#N/A	#N/A	#N/A	#N/A	#N/A
2016-01-31	368.767	0.006399	3.05216	0.483429	4.1109	0.000277		2016-03-15	1.1109	1.4153	0.7488	0.7457	1.013		2016-02-18	0.0088		2016-01-31	368.767	0.006399	3.05216	0.483429	4.1109	0.000277	#N/A	#N/A	#N/A	#N/A	#N/A	0.0082
2016-02-01	373.056	0.006542	3.07724	0.497962	4.12007	0.00027		2016-03-16	1.1225	1.4259	0.7635	0.7552	1.0236		2016-02-19	0.0089		2016-02-01	373.056	0.006542	3.07724	0.497962	4.12007	0.00027	1.0888	1.4433	0.717	0.7114	0.9806	0.0083
2016-02-02	374.448	0.006768	3.07587	0.501037	4.10543	0.000262		2016-03-17	1.1319	1.4479	0.7708	0.7651	1.0334		2016-02-21	0.0089		2016-02-02	374.448	0.006768	3.07587	0.501037	4.10543	0.000262	1.0919	1.4411	0.7116	0.7039	0.9818	0.0083
2016-02-03	369.949	0.006883	3.04753	0.491974	4.17675	0.000265		2016-03-18	1.127	1.448	0.7692	0.7603	1.0307		2016-02-22	0.0089		2016-02-03	369.949	0.006883	3.04753	0.491974	4.17675	0.000265	1.1104	1.4604	0.7257	0.7168	0.9958	0.0085
2016-02-04	389.594	0.00697	3.16277	0.507164	4.29467	0.000287		2016-03-21	1.1241	1.4367	0.7633	0.7579	1.0311		2016-02-23	0.0089		2016-02-04	389.594	0.00697	3.16277	0.507164	4.29467	0.000287	1.1208	1.4589	0.7269	0.7201	1.0068	0.0086
2016-02-05	386.549	0.007262	3.13741	0.496352	4.27644	0.000305		2016-03-22	1.1217	1.4208	0.7665	0.7622	1.028		2016-02-24	0.0089		2016-02-05	386.549	0.007262	3.13741	0.496352	4.27644	0.000305	1.1159	1.4503	0.7187	0.7071	1.0091	0.0086
2016-02-06	376.522	0.007922	3.099	0.480421	4.19444	0.000306		2016-03-23	1.1184	1.4117	0.7573	0.7532	1.0253		2016-02-25	0.0088		2016-02-06	376.522	0.007922	3.099	0.480421	4.19444	0.000306	#N/A	#N/A	#N/A	#N/A	#N/A	#N/A
2016-02-07	376.62	0.008338	3.08596	0.479407	4.21089	0.000285		2016-03-24	1.1174	1.4154	0.7549	0.753	1.025		2016-02-26	0.0088		2016-02-07	376.62	0.008338	3.08596	0.479407	4.21089	0.000285	#N/A	#N/A	#N/A	#N/A	#N/A	0.0086
2016-02-08	373.447	0.007991	3.06216	0.481636	4.16211	0.000287		2016-03-25	1.1166	1.4143	0.7533	0.7508	1.0229		2016-02-28	0.0088		2016-02-08	373.447	0.007991	3.06216	0.481636	4.16211	0.000287	1.1198	1.4432	0.7182	0.7087	1.0131	0.0086
2016-02-09	376.029	0.007815	3.08155	0.46485	3.97267	0.000292		2016-03-28	1.1196	1.4254	0.7584	0.7546	1.0269		2016-02-29	0.0089		2016-02-09	376.029	0.007815	3.08155	0.46485	3.97267	0.000292	1.1293	1.4473	0.7211	0.707	1.0279	0.0087
2016-02-10	381.649	0.007853	3.09525	0.480424	3.8368	0.000298		2016-03-29	1.1291	1.4385	0.765	0.7628	1.0343		2016-03-01	0.0088		2016-02-10	381.649	0.007853	3.09525	0.480424	3.8368	0.000298	1.129	1.4522	0.7181	0.7096	1.0269	0.0088
2016-02-11	379.654	0.007815	3.07562	0.516381	3.26119	0.00029		2016-03-30	1.1338	1.4378	0.7712	0.7671	1.0363		2016-03-02	0.0088		2016-02-11	379.654	0.007815	3.07562	0.516381	3.26119	0.00029	1.1324	1.4477	0.7176	0.7109	1.0278	0.0089
2016-02-12	384.263	0.007979	3.11187	0.612499	3.79134	0.000301		2016-03-31	1.138	1.4362	0.7689	0.7658	1.0398		2016-03-03	0.0088		2016-02-12	384.263	0.007979	3.11187	0.612499	3.79134	0.000301	1.126	1.4507	0.7222	0.7107	1.0232	0.0088
2016-02-13	391.86	0.008257	3.12969	0.804311	3.76774	0.000295		2016-04-01	1.1387	1.4226	0.7686	0.767	1.0444		2016-03-04	0.0088		2016-02-13	391.86	0.008257	3.12969	0.804311	3.76774	0.000295	#N/A	#N/A	#N/A	#N/A	#N/A	#N/A
2016-02-14	407.23	0.00859	3.21059	0.846403	3.80208	0.000301		2016-04-04	1.1392	1.4263	0.7642	0.7606	1.0427		2016-03-06	0.0088		2016-02-14	407.23	0.00859	3.21059	0.846403	3.80208	0.000301	#N/A	#N/A	#N/A	#N/A	#N/A	0.0088
2016-02-15	400.185	0.008631	3.18251	0.791647	3.77923	0.000298		2016-04-05	1.1384	1.4161	0.7611	0.7544	1.0459		2016-03-07	0.0088		2016-02-15	400.185	0.008631	3.18251	0.791647	3.77923	0.000298	1.1155	1.4435	0.7228	0.7138	1.013	0.0087
2016-02-16	407.488	0.008451	3.20901	0.935744	3.48254	0.000292		2016-04-06	1.1399	1.4121	0.764	0.7599	1.0463		2016-03-08	0.0089		2016-02-16	407.488	0.008451	3.20901	0.935744	3.48254	0.000292	1.1144	1.4305	0.7215	0.7112	1.0114	0.0088
2016-02-17	416.322	0.008138	3.24103	0.733156	3.67708	0.000278		2016-04-07	1.1377	1.4057	0.7608	0.7503	1.0465		2016-03-09	0.0088		2016-02-17	416.322	0.008138	3.24103	0.733156	3.67708	0.000278	1.1128	1.4297	0.7316	0.7185	1.0077	0.0087
2016-02-18	422.373	0.007995	3.25143	0.774533	3.52967	0.000278		2016-04-08	1.1401	1.4126	0.77	0.7555	1.0478		2016-03-10	0.0089		2016-02-18	422.373	0.007995	3.25143	0.774533	3.52967	0.000278	1.1107	1.4337	0.7286	0.7157	1.0069	0.0088
2016-02-19	420.785	0.008245	3.25279	0.819088	3.50948	0.000297		2016-04-11	1.1408	1.4241	0.7752	0.7597	1.0482		2016-03-11	0.0088		2016-02-19	420.785	0.008245	3.25279	0.819088	3.50948	0.000297	1.1134	1.4406	0.7264	0.715	1.0098	0.0089
2016-02-20	437.164	0.008253	3.45799	0.824465	3.63816	0.000291		2016-04-12	1.1386	1.4275	0.7836	0.7684	1.0469		2016-03-13	0.0088		2016-02-20	437.164	0.008253	3.45799	0.824465	3.63816	0.000291	#N/A	#N/A	#N/A	#N/A	#N/A	#N/A
2016-02-21	438.798	0.0081	3.46427	0.782148	4.00244	0.000285		2016-04-13	1.1274	1.4203	0.7804	0.7653	1.0342		2016-03-14	0.0088		2016-02-21	438.798	0.0081	3.46427	0.782148	4.00244	0.000285	#N/A	#N/A	#N/A	#N/A	#N/A	0.0089
2016-02-22	437.748	0.00805	3.48363	0.77803	4.19672	0.000283		2016-04-14	1.1268	1.4154	0.7785	0.7696	1.0342		2016-03-15	0.0088		2016-02-22	437.748	0.00805	3.48363	0.77803	4.19672	0.000283	1.1029	1.415	0.7297	0.7227	1.0002	0.0089
2016-02-23	420.736	0.00797	3.39693	0.756528	3.79574	0.00028		2016-04-15	1.1283	1.4195	0.7799	0.7723	1.0335		2016-03-16	0.0089		2016-02-23	420.736	0.00797	3.39693	0.756528	3.79574	0.00028	1.102	1.4022	0.725	0.7203	1.0089	0.0089
2016-02-24	424.955	0.008076	3.37487	0.801251	4.02094	0.000278		2016-04-18	1.1314	1.4278	0.7822	0.775	1.0372		2016-03-17	0.009		2016-02-24	424.955	0.008076	3.37487	0.801251	4.02094	0.000278	1.1013	1.3927	0.7298	0.7197	1.0112	0.0089
2016-02-25	424.544	0.008027	3.36552	0.806427	3.91246	0.000269		2016-04-19	1.1358	1.4393	0.7892	0.7813	1.0396		2016-03-18	0.009		2016-02-25	424.544	0.008027	3.36552	0.806427	3.91246	0.000269	1.1023	1.3963	0.7391	0.7235	1.0098	0.0088
2016-02-26	432.152	0.008058	3.41679	0.813595	3.96692	0.000259		2016-04-20	1.1297	1.4333	0.7902	0.7794	1.0286		2016-03-20	0.009		2016-02-26	432.152	0.008058	3.41679	0.813595	3.96692	0.000259	1.0934	1.387	0.74	0.713	1.0032	0.0088
2016-02-27	432.519	0.007972	3.41288	0.8297	4.07615	0.000255		2016-04-21	1.1288	1.4323	0.7852	0.7738	1.0253		2016-03-21	0.0089		2016-02-27	432.519	0.007972	3.41288	0.8297	4.07615	0.000255	#N/A	#N/A	#N/A	#N/A	#N/A	#N/A
2016-02-28	433.504	0.007889	3.44186	0.870485	4.00237	0.000254		2016-04-22	1.1234	1.4403	0.7893	0.7708	1.0219		2016-03-22	0.0089		2016-02-28	433.504	0.007889	3.44186	0.870485	4.00237	0.000254	#N/A	#N/A	#N/A	#N/A	#N/A	0.0088
2016-02-29	437.697	0.007923	3.44611	0.870503	3.92136	0.00025		2016-04-25	1.1266	1.4482	0.7886	0.7715	1.0256		2016-03-23	0.0089		2016-02-29	437.697	0.007923	3.44611	0.870503	3.92136	0.00025	1.0873	1.3916	0.7386	0.7142	1.0015	0.0089
2016-03-01	435.123	0.008006	3.43297	0.847996	3.90118	0.000249		2016-04-26	1.1299	1.4582	0.7934	0.7748	1.0272		2016-03-24	0.0089		2016-03-01	435.123	0.008006	3.43297	0.847996	3.90118	0.000249	1.0867	1.3948	0.7458	0.7175	1.0026	0.0088
2016-03-02	423.989	0.00803	3.36502	0.827633	3.88436	0.000244		2016-04-27	1.1321	1.4543	0.7937	0.7588	1.0296		2016-03-25	0.0088		2016-03-02	423.989	0.00803	3.36502	0.827633	3.88436	0.000244	1.0868	1.4078	0.7453	0.7294	1.0033	0.0088
2016-03-03	421.651	0.008162	3.32353	1.09001	4.70953	0.000245		2016-04-28	1.1353	1.461	0.7967	0.7626	1.0343		2016-03-27	0.0088		2016-03-03	421.651	0.008162	3.32353	1.09001	4.70953	0.000245	1.0957	1.4179	0.7461	0.7351	1.0071	0.0088
2016-03-04	410.939	0.008096	3.25023	1.09933	4.63468	0.000238		2016-04-29	1.1456	1.4613	0.7966	0.7603	1.042		2016-03-28	0.0088		2016-03-04	410.939	0.008096	3.25023	1.09933	4.63468	0.000238	1.1004	1.4228	0.751	0.7442	1.0061	0.0088
2016-03-05	400.57	0.007878	3.19216	1.20169	4.8736	0.000224		2016-05-02	1.1532	1.4673	0.7982	0.7666	1.0477		2016-03-29	0.0089		2016-03-05	400.57	0.007878	3.19216	1.20169	4.8736	0.000224	#N/A	#N/A	#N/A	#N/A	#N/A	#N/A
2016-03-06	407.707	0.00786	3.22165	1.20292	4.58271	0.000221		2016-05-03	1.1497	1.4534	0.7861	0.7484	1.0484		2016-03-30	0.0089		2016-03-06	407.707	0.00786	3.22165	1.20292	4.58271	0.000221	#N/A	#N/A	#N/A	#N/A	#N/A	0.0088
2016-03-07	414.321	0.007918	3.26775	1.07121	4.30273	0.000233		2016-05-04	1.1487	1.4492	0.7771	0.7457	1.0442		2016-03-31	0.0089		2016-03-07	414.321	0.007918	3.26775	1.07121	4.30273	0.000233	1.1014	1.4265	0.7531	0.7468	1.0046	0.0088
2016-03-08	413.972	0.007949	3.25422	1.18654	4.59969	0.00022		2016-05-05	1.1405	1.4486	0.778	0.7467	1.0334		2016-04-01	0.009		2016-03-08	413.972	0.007949	3.25422	1.18654	4.59969	0.00022	1.1011	1.4216	0.7452	0.7439	1.0037	0.0089
2016-03-09	414.86	0.008056	3.27985	1.2424	4.57241	0.00023		2016-05-06	1.1405	1.443	0.7747	0.7369	1.0282		2016-04-03	0.009		2016-03-09	414.86	0.008056	3.27985	1.2424	4.57241	0.00023	1.0999	1.4217	0.7546	0.7486	1.0029	0.0088
2016-03-10	417.131	0.00819	3.28755	1.09481	4.91583	0.000241		2016-05-09	1.1383	1.4407	0.7716	0.7316	1.0296		2016-04-04	0.009		2016-03-10	417.131	0.00819	3.28755	1.09481	4.91583	0.000241	1.1177	1.428	0.7493	0.7454	1.0151	0.0089
2016-03-11	421.69	0.008803	3.3847	1.09733	5.15464	0.000241		2016-05-10	1.1372	1.4441	0.7747	0.7363	1.0246		2016-04-05	0.0091		2016-03-11	421.69	0.008803	3.3847	1.09733	5.15464	0.000241	1.1153	1.4387	0.7558	0.7565	1.0175	0.0088
2016-03-12	411.624	0.0087	3.29018	1.15452	5.3126	0.000237		2016-05-11	1.1427	1.4448	0.778	0.7376	1.0298		2016-04-06	0.0091		2016-03-12	411.624	0.0087	3.29018	1.15452	5.3126	0.000237	#N/A	#N/A	#N/A	#N/A	#N/A	#N/A
2016-03-13	414.065	0.008635	3.3074	1.24465	5.68039	0.000245		2016-05-12	1.1377	1.445	0.7784	0.7326	1.0305		2016-04-07	0.0092		2016-03-13	414.065	0.008635	3.3074	1.24465	5.68039	0.000245	#N/A	#N/A	#N/A	#N/A	#N/A	0.0088
2016-03-14	416.438	0.008479	3.30352	1.11622	5.54122	0.000238		2016-05-13	1.1308	1.4362	0.7727	0.7268	1.0251		2016-04-08	0.0093		2016-03-14	416.438	0.008479	3.30352	1.11622	5.54122	0.000238	1.1106	1.4302	0.754	0.7514	1.0129	0.0088
2016-03-15	416.83	0.008186	3.30578	1.14372	5.84437	0.000231		2016-05-16	1.132	1.4401	0.7755	0.7289	1.0227		2016-04-10	0.0092		2016-03-15	416.83	0.008186	3.30578	1.14372	5.84437	0.000231	1.1109	1.4153	0.7488	0.7457	1.013	0.0088
2016-03-16	417.011	0.008178	3.30939	1.14711	6.33033	0.000231		2016-05-17	1.1314	1.4464	0.7748	0.7325	1.0198		2016-04-11	0.0093		2016-03-16	417.011	0.008178	3.30939	1.14711	6.33033	0.000231	1.1225	1.4259	0.7635	0.7552	1.0236	0.0089
2016-03-17	420.621	0.008287	3.30739	1.30117	5.9784	0.000223		2016-05-18	1.1217	1.4596	0.7672	0.723	1.0124		2016-04-12	0.0092		2016-03-17	420.621	0.008287	3.30739	1.30117	5.9784	0.000223	1.1319	1.4479	0.7708	0.7651	1.0334	0.009
2016-03-18	409.548	0.008119	3.16981	1.14677	5.95256	0.000209		2016-05-19	1.1203	1.4612	0.7637	0.7228	1.0094		2016-04-13	0.0091		2016-03-18	409.548	0.008119	3.16981	1.14677	5.95256	0.000209	1.127	1.448	0.7692	0.7603	1.0307	0.009
2016-03-19	410.444	0.008016	3.17825	1.20845	5.9919	0.00022		2016-05-20	1.1224	1.4501	0.7626	0.7222	1.0099		2016-04-14	0.0092		2016-03-19	410.444	0.008016	3.17825	1.20845	5.9919	0.00022	#N/A	#N/A	#N/A	#N/A	#N/A	#N/A
2016-03-20	413.755	0.00796	3.20555	1.51674	6.12458	0.000214		2016-05-23	1.1219	1.4485	0.7609	0.7224	1.0105		2016-04-15	0.0092		2016-03-20	413.755	0.00796	3.20555	1.51674	6.12458	0.000214	#N/A	#N/A	#N/A	#N/A	#N/A	0.009
2016-03-21	413.307	0.008047	3.20091	1.49133	6.00848	0.000212		2016-05-24	1.1141	1.4636	0.762	0.7183	1.0068		2016-04-17	0.0093		2016-03-21	413.307	0.008047	3.20091	1.49133	6.00848	0.000212	1.1241	1.4367	0.7633	0.7579	1.0311	0.0089
2016-03-22	418.089	0.00811	3.23472	1.38773	6.08771	0.000217		2016-05-25	1.1155	1.4696	0.768	0.7199	1.0088		2016-04-18	0.0092		2016-03-22	418.089	0.00811	3.23472	1.38773	6.08771	0.000217	1.1217	1.4208	0.7665	0.7622	1.028	0.0089
2016-03-23	418.041	0.008332	3.2428	1.45487	6.59249	0.000212		2016-05-26	1.1194	1.467	0.7705	0.7226	1.0108		2016-04-19	0.0092		2016-03-23	418.041	0.008332	3.2428	1.45487	6.59249	0.000212	1.1184	1.4117	0.7573	0.7532	1.0253	0.0089
2016-03-24	416.394	0.00823	3.2247	1.70171	6.66387	0.000213		2016-05-27	1.1115	1.4625	0.7681	0.7183	1.0053		2016-04-20	0.0091		2016-03-24	416.394	0.00823	3.2247	1.70171	6.66387	0.000213	1.1174	1.4154	0.7549	0.753	1.025	0.0089
2016-03-25	417.177	0.008191	3.22907	1.60253	7.43866	0.000214		2016-05-30	1.1146	1.4639	0.7664	0.7183	1.0079		2016-04-21	0.0091		2016-03-25	417.177	0.008191	3.22907	1.60253	7.43866	0.000214	1.1166	1.4143	0.7533	0.7508	1.0229	0.0088
2016-03-26	417.945	0.008066	3.23057	1.69803	7.21258	0.000213		2016-05-31	1.1132	1.4478	0.7638	0.7233	1.0064		2016-04-22	0.0089		2016-03-26	417.945	0.008066	3.23057	1.69803	7.21258	0.000213	#N/A	#N/A	#N/A	#N/A	#N/A	#N/A
2016-03-27	426.765	0.008029	3.3036	1.5309	7.05108	0.000216		2016-06-01	1.1188	1.4416	0.7647	0.7259	1.012		2016-04-24	0.009		2016-03-27	426.765	0.008029	3.3036	1.5309	7.05108	0.000216	#N/A	#N/A	#N/A	#N/A	#N/A	0.0088
2016-03-28	424.231	0.007564	3.26406	1.48948	7.06417	0.000215		2016-06-02	1.1151	1.4425	0.7635	0.7229	1.0099		2016-04-25	0.009		2016-03-28	424.231	0.007564	3.26406	1.48948	7.06417	0.000215	1.1196	1.4254	0.7584	0.7546	1.0269	0.0088
2016-03-29	416.516	0.007566	3.22633	1.49121	7.07678	0.000254		2016-06-03	1.1367	1.452	0.7732	0.7368	1.0246		2016-04-26	0.009		2016-03-29	416.516	0.007566	3.22633	1.49121	7.07678	0.000254	1.1291	1.4385	0.765	0.7628	1.0343	0.0089
2016-03-30	414.816	0.007332	3.21941	1.44575	6.78095	0.000234		2016-06-06	1.1355	1.4442	0.7802	0.7369	1.0303		2016-04-27	0.009		2016-03-30	414.816	0.007332	3.21941	1.44575	6.78095	0.000234	1.1338	1.4378	0.7712	0.7671	1.0363	0.0089
2016-03-31	416.729	0.007391	3.25707	1.40065	6.88111	0.000233		2016-06-07	1.1358	1.4544	0.7852	0.746	1.036		2016-04-28	0.0093		2016-03-31	416.729	0.007391	3.25707	1.40065	6.88111	0.000233	1.138	1.4362	0.7689	0.7658	1.0398	0.0089
2016-04-01	417.96	0.007418	3.23995	1.46143	7.06821	0.000224		2016-06-08	1.1394	1.4502	0.7877	0.747	1.0425		2016-04-29	0.0094		2016-04-01	417.96	0.007418	3.23995	1.46143	7.06821	0.000224	1.1387	1.4226	0.7686	0.767	1.0444	0.009
2016-04-02	420.873	0.007501	3.26211	1.54854	7.05346	0.000226		2016-06-09	1.1316	1.4459	0.7859	0.7431	1.0367		2016-05-01	0.0094		2016-04-02	420.873	0.007501	3.26211	1.54854	7.05346	0.000226	#N/A	#N/A	#N/A	#N/A	#N/A	#N/A
2016-04-03	420.904	0.007503	3.26268	1.54317	6.99621	0.000221		2016-06-10	1.1251	1.4258	0.7822	0.7372	1.0366		2016-05-02	0.0094		2016-04-03	420.904	0.007503	3.26268	1.54317	6.99621	0.000221	#N/A	#N/A	#N/A	#N/A	#N/A	0.009
2016-04-04	421.444	0.007491	3.25059	1.59652	6.96054	0.00022		2016-06-13	1.1292	1.4272	0.7791	0.7388	1.0369		2016-05-03	0.0094		2016-04-04	421.444	0.007491	3.25059	1.59652	6.96054	0.00022	1.1392	1.4263	0.7642	0.7606	1.0427	0.009
2016-04-05	424.03	0.007474	3.25165	1.52128	7.07478	0.000214		2016-06-14	1.1208	1.4117	0.7769	0.7359	1.0381		2016-05-04	0.0094		2016-04-05	424.03	0.007474	3.25165	1.52128	7.07478	0.000214	1.1384	1.4161	0.7611	0.7544	1.0459	0.0091
2016-04-06	423.413	0.007296	3.25593	1.512	7.02275	0.000216		2016-06-15	1.1259	1.4205	0.7744	0.7408	1.0402		2016-05-05	0.0093		2016-04-06	423.413	0.007296	3.25593	1.512	7.02275	0.000216	1.1399	1.4121	0.764	0.7599	1.0463	0.0091
2016-04-07	422.745	0.006875	3.24532	1.50027	6.90341	0.000212		2016-06-16	1.1226	1.4203	0.7711	0.7363	1.0362		2016-05-06	0.0093		2016-04-07	422.745	0.006875	3.24532	1.50027	6.90341	0.000212	1.1377	1.4057	0.7608	0.7503	1.0465	0.0092
2016-04-08	420.349	0.006671	3.22027	1.23797	6.99446	0.000211		2016-06-17	1.1277	1.4358	0.7755	0.7399	1.0417		2016-05-08	0.0093		2016-04-08	420.349	0.006671	3.22027	1.23797	6.99446	0.000211	1.1401	1.4126	0.77	0.7555	1.0478	0.0093
2016-04-09	419.411	0.006288	3.2162	1.12924	6.6758	0.000208		2016-06-20	1.1314	1.4699	0.781	0.7458	1.0392		2016-05-09	0.0092		2016-04-09	419.411	0.006288	3.2162	1.12924	6.6758	0.000208	#N/A	#N/A	#N/A	#N/A	#N/A	#N/A
2016-04-10	421.564	0.005937	3.22699	1.09583	6.54102	0.000204		2016-06-21	1.1242	1.4647	0.7802	0.745	1.0393		2016-05-10	0.0092		2016-04-10	421.564	0.005937	3.22699	1.09583	6.54102	0.000204	#N/A	#N/A	#N/A	#N/A	#N/A	0.0092
2016-04-11	422.483	0.006048	3.24177	1.02242	6.35406	0.000214		2016-06-22	1.1297	1.4708	0.7786	0.7501	1.0433		2016-05-11	0.0092		2016-04-11	422.483	0.006048	3.24177	1.02242	6.35406	0.000214	1.1408	1.4241	0.7752	0.7597	1.0482	0.0093
2016-04-12	425.19	0.005885	3.25732	0.955986	6.50014	0.000229		2016-06-23	1.1388	1.4879	0.7838	0.7611	1.0436		2016-05-12	0.0092		2016-04-12	425.19	0.005885	3.25732	0.955986	6.50014	0.000229	1.1386	1.4275	0.7836	0.7684	1.0469	0.0092
2016-04-13	423.734	0.005695	3.23886	1.03028	6.50573	0.000234		2016-06-24	1.1117	1.368	0.7689	0.7463	1.0271		2016-05-13	0.0092		2016-04-13	423.734	0.005695	3.23886	1.03028	6.50573	0.000234	1.1274	1.4203	0.7804	0.7653	1.0342	0.0091
2016-04-14	424.282	0.006289	3.23961	1.00645	6.41093	0.00023		2016-06-27	1.1026	1.3219	0.765	0.7327	1.022		2016-05-15	0.0092		2016-04-14	424.282	0.006289	3.23961	1.00645	6.41093	0.00023	1.1268	1.4154	0.7785	0.7696	1.0342	0.0092
2016-04-15	429.713	0.006424	3.27883	0.990145	6.02563	0.000233		2016-06-28	1.1066	1.3342	0.7679	0.7388	1.0181		2016-05-16	0.0092		2016-04-15	429.713	0.006424	3.27883	0.990145	6.02563	0.000233	1.1283	1.4195	0.7799	0.7723	1.0335	0.0092
2016-04-16	430.572	0.00651	3.27382	0.977983	6.30285	0.00023		2016-06-29	1.1125	1.3426	0.7732	0.7451	1.0207		2016-05-17	0.0092		2016-04-16	430.572	0.00651	3.27382	0.977983	6.30285	0.00023	#N/A	#N/A	#N/A	#N/A	#N/A	#N/A
2016-04-17	427.399	0.006499	3.25777	1.03634	6.39696	0.000226		2016-06-30	1.1105	1.3311	0.7737	0.7451	1.0245		2016-05-18	0.0091		2016-04-17	427.399	0.006499	3.25777	1.03634	6.39696	0.000226	#N/A	#N/A	#N/A	#N/A	#N/A	0.0093
2016-04-18	428.591	0.006987	3.24039	1.11417	6.22783	0.000225		2016-07-01	1.1136	1.3262	0.7742	0.7498	1.0275		2016-05-19	0.0091		2016-04-18	428.591	0.006987	3.24039	1.11417	6.22783	0.000225	1.1314	1.4278	0.7822	0.775	1.0372	0.0092
2016-04-19	435.509	0.007118	3.28517	1.11118	6.39353	0.000222		2016-07-04	1.1156	1.329	0.7785	0.7539	1.0294		2016-05-20	0.0091		2016-04-19	435.509	0.007118	3.28517	1.11118	6.39353	0.000222	1.1358	1.4393	0.7892	0.7813	1.0396	0.0092
2016-04-20	441.389	0.007244	3.27838	1.06227	6.34954	0.000226		2016-07-05	1.1076	1.3023	0.7704	0.7462	1.0238		2016-05-22	0.0091		2016-04-20	441.389	0.007244	3.27838	1.06227	6.34954	0.000226	1.1297	1.4333	0.7902	0.7794	1.0286	0.0091
2016-04-21	449.425	0.007433	3.3464	0.977233	6.194	0.000226		2016-07-06	1.1099	1.2931	0.7715	0.752	1.0257		2016-05-23	0.0091		2016-04-21	449.425	0.007433	3.3464	0.977233	6.194	0.000226	1.1288	1.4323	0.7852	0.7738	1.0253	0.0091
2016-04-22	445.737	0.007284	3.31927	0.980429	6.28017	0.000224		2016-07-07	1.1063	1.291	0.7691	0.7484	1.0221		2016-05-24	0.0091		2016-04-22	445.737	0.007284	3.31927	0.980429	6.28017	0.000224	1.1234	1.4403	0.7893	0.7708	1.0219	0.0089
2016-04-23	450.282	0.007346	3.33447	1.03663	6.51346	0.000224		2016-07-08	1.1055	1.2956	0.7667	0.7568	1.017		2016-05-25	0.0091		2016-04-23	450.282	0.007346	3.33447	1.03663	6.51346	0.000224	#N/A	#N/A	#N/A	#N/A	#N/A	#N/A
2016-04-24	458.555	0.007251	3.63183	1.0146	6.44446	0.000227		2016-07-11	1.1058	1.2994	0.7626	0.7531	1.0174		2016-05-26	0.0091		2016-04-24	458.555	0.007251	3.63183	1.0146	6.44446	0.000227	#N/A	#N/A	#N/A	#N/A	#N/A	0.009
2016-04-25	461.426	0.007283	3.81172	0.953362	6.17003	0.000227		2016-07-12	1.1059	1.3243	0.7667	0.7622	1.0113		2016-05-27	0.0091		2016-04-25	461.426	0.007283	3.81172	0.953362	6.17003	0.000227	1.1266	1.4482	0.7886	0.7715	1.0256	0.009
2016-04-26	466.089	0.007095	4.0458	0.884295	6.07733	0.00023		2016-07-13	1.109	1.3147	0.7706	0.7608	1.0149		2016-05-29	0.009		2016-04-26	466.089	0.007095	4.0458	0.884295	6.07733	0.00023	1.1299	1.4582	0.7934	0.7748	1.0272	0.009
2016-04-27	444.687	0.006725	3.88971	0.941531	6.28468	0.000224		2016-07-14	1.112	1.3342	0.7757	0.7631	1.0195		2016-05-30	0.009		2016-04-27	444.687	0.006725	3.88971	0.941531	6.28468	0.000224	1.1321	1.4543	0.7937	0.7588	1.0296	0.009
2016-04-28	449.011	0.006686	3.7885	0.904794	6.45613	0.000228		2016-07-15	1.1036	1.3193	0.771	0.7578	1.0176		2016-05-31	0.009		2016-04-28	449.011	0.006686	3.7885	0.904794	6.45613	0.000228	1.1353	1.461	0.7967	0.7626	1.0343	0.0093
2016-04-29	455.097	0.006759	3.8136	0.883684	6.59928	0.000226		2016-07-18	1.1074	1.3256	0.7725	0.7591	1.0179		2016-06-01	0.0091		2016-04-29	455.097	0.006759	3.8136	0.883684	6.59928	0.000226	1.1456	1.4613	0.7966	0.7603	1.042	0.0094
2016-04-30	448.318	0.006812	3.65975	0.916537	6.83199	0.000226		2016-07-19	1.1022	1.3111	0.7681	0.7503	1.0147		2016-06-02	0.0092		2016-04-30	448.318	0.006812	3.65975	0.916537	6.83199	0.000226	#N/A	#N/A	#N/A	#N/A	#N/A	#N/A
2016-05-01	451.875	0.006791	3.7052	0.914293	6.79453	0.000226		2016-07-20	1.1015	1.321	0.7659	0.7478	1.0131		2016-06-03	0.0094		2016-05-01	451.875	0.006791	3.7052	0.914293	6.79453	0.000226	#N/A	#N/A	#N/A	#N/A	#N/A	0.0094
2016-05-02	444.669	0.006714	3.68031	0.964395	6.82658	0.000229		2016-07-21	1.1025	1.3234	0.7641	0.7497	1.0145		2016-06-05	0.0094		2016-05-02	444.669	0.006714	3.68031	0.964395	6.82658	0.000229	1.1532	1.4673	0.7982	0.7666	1.0477	0.0094
2016-05-03	450.304	0.00656	3.74091	0.908237	6.8011	0.000228		2016-07-22	1.0976	1.3111	0.7618	0.7466	1.0128		2016-06-06	0.0093		2016-05-03	450.304	0.00656	3.74091	0.908237	6.8011	0.000228	1.1497	1.4534	0.7861	0.7484	1.0484	0.0094
2016-05-04	446.722	0.006323	3.74679	0.916455	6.83533	0.000225		2016-07-25	1.0994	1.3141	0.7567	0.747	1.0143		2016-06-07	0.0093		2016-05-04	446.722	0.006323	3.74679	0.916455	6.83533	0.000225	1.1487	1.4492	0.7771	0.7457	1.0442	0.0094
2016-05-05	447.976	0.006193	3.71385	0.906841	6.82381	0.000221		2016-07-26	1.0987	1.3132	0.7583	0.7502	1.0077		2016-06-08	0.0094		2016-05-05	447.976	0.006193	3.71385	0.906841	6.82381	0.000221	1.1405	1.4486	0.778	0.7467	1.0334	0.0093
2016-05-06	459.603	0.006399	3.82211	0.877466	6.76527	0.000225		2016-07-27	1.1058	1.3221	0.7582	0.7491	1.0142		2016-06-09	0.0093		2016-05-06	459.603	0.006399	3.82211	0.877466	6.76527	0.000225	1.1405	1.443	0.7747	0.7369	1.0282	0.0093
2016-05-07	458.536	0.00649	3.95345	0.880058	6.58059	0.000223		2016-07-28	1.1076	1.3165	0.7601	0.7502	1.0195		2016-06-10	0.0094		2016-05-07	458.536	0.00649	3.95345	0.880058	6.58059	0.000223	#N/A	#N/A	#N/A	#N/A	#N/A	#N/A
2016-05-08	458.548	0.006404	3.93814	0.850586	6.69248	0.000222		2016-07-29	1.1174	1.3231	0.7671	0.7597	1.0316		2016-06-12	0.0094		2016-05-08	458.548	0.006404	3.93814	0.850586	6.69248	0.000222	#N/A	#N/A	#N/A	#N/A	#N/A	0.0093
2016-05-09	460.483	0.006399	4.05643	0.825393	6.59209	0.000224		2016-08-01	1.1162	1.3178	0.762	0.7537	1.0326		2016-06-13	0.0094		2016-05-09	460.483	0.006399	4.05643	0.825393	6.59209	0.000224	1.1383	1.4407	0.7716	0.7316	1.0296	0.0092
2016-05-10	450.895	0.006272	3.81915	0.829463	6.78525	0.00022		2016-08-02	1.1227	1.3357	0.7628	0.761	1.0372		2016-06-14	0.0094		2016-05-10	450.895	0.006272	3.81915	0.829463	6.78525	0.00022	1.1372	1.4441	0.7747	0.7363	1.0246	0.0092
2016-05-11	452.728	0.006189	3.88227	0.85971	6.75533	0.000224		2016-08-03	1.1149	1.3328	0.7653	0.7589	1.0276		2016-06-15	0.0094		2016-05-11	452.728	0.006189	3.88227	0.85971	6.75533	0.000224	1.1427	1.4448	0.778	0.7376	1.0298	0.0092
2016-05-12	454.766	0.006167	3.8568	0.875668	6.78358	0.000235		2016-08-04	1.113	1.3108	0.7682	0.7628	1.0265		2016-06-16	0.0095		2016-05-12	454.766	0.006167	3.8568	0.875668	6.78358	0.000235	1.1377	1.445	0.7784	0.7326	1.0305	0.0092
2016-05-13	455.67	0.006109	3.92568	0.847763	6.96905	0.000236		2016-08-05	1.1085	1.3073	0.7594	0.762	1.0197		2016-06-17	0.0096		2016-05-13	455.67	0.006109	3.92568	0.847763	6.96905	0.000236	1.1308	1.4362	0.7727	0.7268	1.0251	0.0092
2016-05-14	455.671	0.006073	4.01012	0.838895	6.94574	0.000231		2016-08-08	1.1093	1.3039	0.7602	0.7651	1.0178		2016-06-19	0.0096		2016-05-14	455.671	0.006073	4.01012	0.838895	6.94574	0.000231	#N/A	#N/A	#N/A	#N/A	#N/A	#N/A
2016-05-15	457.568	0.006061	4.06312	0.823823	6.99924	0.000231		2016-08-09	1.1119	1.3002	0.7624	0.7672	1.019		2016-06-20	0.0096		2016-05-15	457.568	0.006061	4.06312	0.823823	6.99924	0.000231	#N/A	#N/A	#N/A	#N/A	#N/A	0.0092
2016-05-16	454.163	0.006022	4.00653	0.818356	7.27442	0.000229		2016-08-10	1.1177	1.3011	0.7658	0.7703	1.0255		2016-06-21	0.0096		2016-05-16	454.163	0.006022	4.00653	0.818356	7.27442	0.000229	1.132	1.4401	0.7755	0.7289	1.0227	0.0092
2016-05-17	453.783	0.006023	3.98313	0.813343	7.40517	0.000226		2016-08-11	1.1137	1.2955	0.7697	0.7699	1.025		2016-06-22	0.0096		2016-05-17	453.783	0.006023	3.98313	0.813343	7.40517	0.000226	1.1314	1.4464	0.7748	0.7325	1.0198	0.0092
2016-05-18	454.619	0.006028	4.00322	0.840542	7.38664	0.000228		2016-08-12	1.1161	1.2923	0.7723	0.7647	1.0263		2016-06-23	0.0095		2016-05-18	454.619	0.006028	4.00322	0.840542	7.38664	0.000228	1.1217	1.4596	0.7672	0.723	1.0124	0.0091
2016-05-19	438.715	0.006032	3.83339	0.853595	7.69656	0.000225		2016-08-15	1.1184	1.288	0.774	0.7673	1.028		2016-06-24	0.0098		2016-05-19	438.715	0.006032	3.83339	0.853595	7.69656	0.000225	1.1203	1.4612	0.7637	0.7228	1.0094	0.0091
2016-05-20	442.676	0.006084	3.88101	0.942222	7.94684	0.000228		2016-08-16	1.1278	1.3045	0.7775	0.7695	1.0398		2016-06-26	0.0098		2016-05-20	442.676	0.006084	3.88101	0.942222	7.94684	0.000228	1.1224	1.4501	0.7626	0.7222	1.0099	0.0091
2016-05-21	443.188	0.00599	3.95449	0.975433	8.24369	0.000226		2016-08-17	1.1288	1.3042	0.7785	0.7655	1.0394		2016-06-27	0.0098		2016-05-21	443.188	0.00599	3.95449	0.975433	8.24369	0.000226	#N/A	#N/A	#N/A	#N/A	#N/A	#N/A
2016-05-22	439.323	0.005936	3.9297	0.938764	8.09574	0.000224		2016-08-18	1.1354	1.3168	0.7823	0.7686	1.048		2016-06-28	0.0097		2016-05-22	439.323	0.005936	3.9297	0.938764	8.09574	0.000224	#N/A	#N/A	#N/A	#N/A	#N/A	0.0091
2016-05-23	444.155	0.005909	3.96819	0.91473	8.09974	0.000225		2016-08-19	1.1326	1.3075	0.7769	0.7628	1.0406		2016-06-29	0.0097		2016-05-23	444.155	0.005909	3.96819	0.91473	8.09974	0.000225	1.1219	1.4485	0.7609	0.7224	1.0105	0.0091
2016-05-24	445.981	0.005962	3.95141	0.901127	7.75558	0.000224		2016-08-22	1.1319	1.3139	0.7724	0.7618	1.0391		2016-06-30	0.0097		2016-05-24	445.981	0.005962	3.95141	0.901127	7.75558	0.000224	1.1141	1.4636	0.762	0.7183	1.0068	0.0091
2016-05-25	449.599	0.005756	4.04566	0.865887	7.61366	0.000224		2016-08-23	1.1306	1.3196	0.7744	0.7616	1.0382		2016-07-01	0.0098		2016-05-25	449.599	0.005756	4.04566	0.865887	7.61366	0.000224	1.1155	1.4696	0.768	0.7199	1.0088	0.0091
2016-05-26	453.384	0.005669	4.08247	0.860175	7.3866	0.000228		2016-08-24	1.1263	1.3233	0.7736	0.7613	1.0342		2016-07-03	0.0098		2016-05-26	453.384	0.005669	4.08247	0.860175	7.3866	0.000228	1.1194	1.467	0.7705	0.7226	1.0108	0.0091
2016-05-27	473.464	0.005679	4.50133	0.859091	7.49991	0.00023		2016-08-25	1.1283	1.3191	0.7739	0.7618	1.0333		2016-07-04	0.0098		2016-05-27	473.464	0.005679	4.50133	0.859091	7.49991	0.00023	1.1115	1.4625	0.7681	0.7183	1.0053	0.0091
2016-05-28	530.04	0.005682	4.70068	0.919737	7.84946	0.000237		2016-08-26	1.1198	1.3139	0.7691	0.7564	1.0208		2016-07-05	0.0099		2016-05-28	530.04	0.005682	4.70068	0.919737	7.84946	0.000237	#N/A	#N/A	#N/A	#N/A	#N/A	#N/A
2016-05-29	526.233	0.005662	4.60962	0.881719	8.18925	0.000238		2016-08-29	1.1189	1.3103	0.7688	0.757	1.0223		2016-07-06	0.0099		2016-05-29	526.233	0.005662	4.60962	0.881719	8.18925	0.000238	#N/A	#N/A	#N/A	#N/A	#N/A	0.009
2016-05-30	533.864	0.005748	4.67087	0.910537	8.20357	0.000238		2016-08-30	1.1143	1.3083	0.7635	0.751	1.0165		2016-07-07	0.0099		2016-05-30	533.864	0.005748	4.67087	0.910537	8.20357	0.000238	1.1146	1.4639	0.7664	0.7183	1.0079	0.009
2016-05-31	531.386	0.005706	4.65039	0.928747	8.17684	0.000231		2016-08-31	1.1158	1.3138	0.7631	0.7518	1.0164		2016-07-08	0.0099		2016-05-31	531.386	0.005706	4.65039	0.928747	8.17684	0.000231	1.1132	1.4478	0.7638	0.7233	1.0064	0.009
2016-06-01	536.92	0.005809	4.74099	0.914871	8.25982	0.000234		2016-09-01	1.1198	1.3268	0.7632	0.7552	1.0203		2016-07-10	0.0099		2016-06-01	536.92	0.005809	4.74099	0.914871	8.25982	0.000234	1.1188	1.4416	0.7647	0.7259	1.012	0.0091
2016-06-02	537.972	0.005766	4.71505	0.92668	8.09979	0.00023		2016-09-02	1.1156	1.3293	0.7693	0.7572	1.0194		2016-07-11	0.0098		2016-06-02	537.972	0.005766	4.71505	0.92668	8.09979	0.00023	1.1151	1.4425	0.7635	0.7229	1.0099	0.0092
2016-06-03	569.194	0.005827	4.86097	0.945202	8.06082	0.000238		2016-09-05	1.1147	1.3304	0.7735	0.7582	1.0204		2016-07-12	0.0095		2016-06-03	569.194	0.005827	4.86097	0.945202	8.06082	0.000238	1.1367	1.452	0.7732	0.7368	1.0246	0.0094
2016-06-04	572.727	0.00578	4.80804	0.974353	8.04639	0.000237		2016-09-06	1.1256	1.3439	0.7786	0.7689	1.0313		2016-07-13	0.0096		2016-06-04	572.727	0.00578	4.80804	0.974353	8.04639	0.000237	#N/A	#N/A	#N/A	#N/A	#N/A	#N/A
2016-06-05	574.977	0.005796	4.81291	1.00293	7.5812	0.000237		2016-09-07	1.1239	1.3338	0.7762	0.7673	1.0311		2016-07-14	0.0095		2016-06-05	574.977	0.005796	4.81291	1.00293	7.5812	0.000237	#N/A	#N/A	#N/A	#N/A	#N/A	0.0094
2016-06-06	585.537	0.005769	4.95916	1.00688	7.77366	0.000236		2016-09-08	1.1261	1.3296	0.7732	0.7644	1.0282		2016-07-15	0.0095		2016-06-06	585.537	0.005769	4.95916	1.00688	7.77366	0.000236	1.1355	1.4442	0.7802	0.7369	1.0303	0.0093
2016-06-07	576.597	0.00578	4.77078	1.00501	7.90575	0.00024		2016-09-09	1.1233	1.3267	0.7664	0.7541	1.0251		2016-07-17	0.0095		2016-06-07	576.597	0.00578	4.77078	1.00501	7.90575	0.00024	1.1358	1.4544	0.7852	0.746	1.036	0.0093
2016-06-08	581.645	0.00577	4.74817	0.999952	7.87708	0.000246		2016-09-12	1.1234	1.3338	0.7669	0.7566	1.0289		2016-07-18	0.0094		2016-06-08	581.645	0.00577	4.74817	0.999952	7.87708	0.000246	1.1394	1.4502	0.7877	0.747	1.0425	0.0094
2016-06-09	574.63	0.005788	4.69312	1.11488	7.81879	0.000265		2016-09-13	1.122	1.3195	0.759	0.747	1.024		2016-07-19	0.0094		2016-06-09	574.63	0.005788	4.69312	1.11488	7.81879	0.000265	1.1316	1.4459	0.7859	0.7431	1.0367	0.0093
2016-06-10	577.47	0.005736	4.84	1.14706	7.83553	0.00026		2016-09-14	1.125	1.3235	0.7579	0.747	1.0273		2016-07-20	0.0093		2016-06-10	577.47	0.005736	4.84	1.14706	7.83553	0.00026	1.1251	1.4258	0.7822	0.7372	1.0366	0.0094
2016-06-11	606.727	0.005766	5.01398	1.14134	7.90027	0.000253		2016-09-15	1.1244	1.3238	0.7598	0.7514	1.0289		2016-07-21	0.0095		2016-06-11	606.727	0.005766	5.01398	1.14134	7.90027	0.000253	#N/A	#N/A	#N/A	#N/A	#N/A	#N/A
2016-06-12	672.784	0.005852	5.33358	1.2521	7.65613	0.00027		2016-09-16	1.1155	1.3001	0.7571	0.749	1.0196		2016-07-22	0.0094		2016-06-12	672.784	0.005852	5.33358	1.2521	7.65613	0.00027	#N/A	#N/A	#N/A	#N/A	#N/A	0.0094
2016-06-13	704.376	0.005824	5.29032	1.28224	7.71765	0.000298		2016-09-19	1.1174	1.3027	0.7573	0.7534	1.0204		2016-07-24	0.0094		2016-06-13	704.376	0.005824	5.29032	1.28224	7.71765	0.000298	1.1292	1.4272	0.7791	0.7388	1.0369	0.0094
2016-06-14	685.559	0.007105	5.20402	1.38593	8.20451	0.00032		2016-09-20	1.1155	1.2989	0.7582	0.7558	1.0212		2016-07-25	0.0095		2016-06-14	685.559	0.007105	5.20402	1.38593	8.20451	0.00032	1.1208	1.4117	0.7769	0.7359	1.0381	0.0094
2016-06-15	694.469	0.006887	5.23978	1.46448	8.13892	0.000313		2016-09-21	1.1189	1.3027	0.7633	0.7624	1.0269		2016-07-26	0.0095		2016-06-15	694.469	0.006887	5.23978	1.46448	8.13892	0.000313	1.1259	1.4205	0.7744	0.7408	1.0402	0.0094
2016-06-16	766.308	0.006676	5.66079	1.58343	8.59396	0.000335		2016-09-22	1.1207	1.3078	0.7668	0.7644	1.0323		2016-07-27	0.0095		2016-06-16	766.308	0.006676	5.66079	1.58343	8.59396	0.000335	1.1226	1.4203	0.7711	0.7363	1.0362	0.0095
2016-06-17	748.909	0.006693	5.59327	1.75499	8.36184	0.000321		2016-09-23	1.1226	1.2974	0.7594	0.7621	1.0301		2016-07-28	0.0095		2016-06-17	748.909	0.006693	5.59327	1.75499	8.36184	0.000321	1.1277	1.4358	0.7755	0.7399	1.0417	0.0096
2016-06-18	756.227	0.006604	5.55995	2.0125	8.16029	0.000324		2016-09-26	1.1254	1.2975	0.7562	0.7637	1.0316		2016-07-29	0.0098		2016-06-18	756.227	0.006604	5.55995	2.0125	8.16029	0.000324	#N/A	#N/A	#N/A	#N/A	#N/A	#N/A
2016-06-19	763.781	0.006813	5.59378	1.87039	7.98923	0.000338		2016-09-27	1.1215	1.3022	0.7579	0.7667	1.03		2016-07-31	0.0098		2016-06-19	763.781	0.006813	5.59378	1.87039	7.98923	0.000338	#N/A	#N/A	#N/A	#N/A	#N/A	0.0096
2016-06-20	737.226	0.006626	5.29454	1.83363	8.2933	0.000323		2016-09-28	1.1216	1.3019	0.7645	0.7692	1.0299		2016-08-01	0.0098		2016-06-20	737.226	0.006626	5.29454	1.83363	8.2933	0.000323	1.1314	1.4699	0.781	0.7458	1.0392	0.0096
2016-06-21	666.652	0.006172	4.82175	1.6086	7.7819	0.000307		2016-09-29	1.1223	1.297	0.7609	0.7636	1.0351		2016-08-02	0.0099		2016-06-21	666.652	0.006172	4.82175	1.6086	7.7819	0.000307	1.1242	1.4647	0.7802	0.745	1.0393	0.0096
2016-06-22	596.116	0.006495	3.9107	1.4955	7.33528	0.000266		2016-09-30	1.1241	1.2976	0.7617	0.7664	1.0292		2016-08-03	0.0099		2016-06-22	596.116	0.006495	3.9107	1.4955	7.33528	0.000266	1.1297	1.4708	0.7786	0.7501	1.0433	0.0096
2016-06-23	623.977	0.006381	3.85051	1.5578	7.24169	0.00028		2016-10-03	1.1211	1.2843	0.7622	0.7674	1.0272		2016-08-04	0.0099		2016-06-23	623.977	0.006381	3.85051	1.5578	7.24169	0.00028	1.1388	1.4879	0.7838	0.7611	1.0436	0.0095
2016-06-24	665.299	0.006434	4.2791	1.58891	7.1264	0.000281		2016-10-04	1.1204	1.2728	0.758	0.7621	1.0215		2016-08-05	0.0098		2016-06-24	665.299	0.006434	4.2791	1.58891	7.1264	0.000281	1.1117	1.368	0.7689	0.7463	1.0271	0.0098
2016-06-25	665.123	0.006414	4.23307	1.55303	6.85995	0.000284		2016-10-05	1.1205	1.2749	0.7589	0.7623	1.0265		2016-08-07	0.0098		2016-06-25	665.123	0.006414	4.23307	1.55303	6.85995	0.000284	#N/A	#N/A	#N/A	#N/A	#N/A	#N/A
2016-06-26	629.367	0.0064	4.07431	1.48204	6.77867	0.000285		2016-10-06	1.1151	1.2616	0.7567	0.7585	1.0198		2016-08-08	0.0098		2016-06-26	629.367	0.0064	4.07431	1.48204	6.77867	0.000285	#N/A	#N/A	#N/A	#N/A	#N/A	0.0098
2016-06-27	655.275	0.006398	4.11985	1.47528	7.01222	0.000288		2016-10-07	1.1201	1.2434	0.752	0.7577	1.0231		2016-08-09	0.0098		2016-06-27	655.275	0.006398	4.11985	1.47528	7.01222	0.000288	1.1026	1.3219	0.765	0.7327	1.022	0.0098
2016-06-28	647.001	0.006773	4.10066	1.48517	6.91377	0.000301		2016-10-10	1.1138	1.2363	0.759	0.7607	1.0178		2016-08-10	0.0099		2016-06-28	647.001	0.006773	4.10066	1.48517	6.91377	0.000301	1.1066	1.3342	0.7679	0.7388	1.0181	0.0097
2016-06-29	639.89	0.006777	4.06188	1.54559	6.99054	0.000296		2016-10-11	1.1054	1.2123	0.754	0.7539	1.0113		2016-08-11	0.0098		2016-06-29	639.89	0.006777	4.06188	1.54559	6.99054	0.000296	1.1125	1.3426	0.7732	0.7451	1.0207	0.0097
2016-06-30	673.337	0.006657	4.1935	1.6055	7.13247	0.000304		2016-10-12	1.1008	1.2208	0.7532	0.7561	1.0094		2016-08-12	0.0099		2016-06-30	673.337	0.006657	4.1935	1.6055	7.13247	0.000304	1.1105	1.3311	0.7737	0.7451	1.0245	0.0097
2016-07-01	676.296	0.006787	4.25597	1.65917	7.24295	0.000302		2016-10-13	1.1057	1.2255	0.7581	0.7569	1.014		2016-08-14	0.0099		2016-07-01	676.296	0.006787	4.25597	1.65917	7.24295	0.000302	1.1136	1.3262	0.7742	0.7498	1.0275	0.0098
2016-07-02	703.702	0.006699	4.58992	1.75001	7.17666	0.000306		2016-10-14	1.0971	1.2187	0.7611	0.7621	1.01		2016-08-15	0.0099		2016-07-02	703.702	0.006699	4.58992	1.75001	7.17666	0.000306	#N/A	#N/A	#N/A	#N/A	#N/A	#N/A
2016-07-03	658.664	0.006607	4.25329	1.70298	7.0117	0.000282		2016-10-17	1.0999	1.2184	0.7619	0.7629	1.0109		2016-08-16	0.01		2016-07-03	658.664	0.006607	4.25329	1.70298	7.0117	0.000282	#N/A	#N/A	#N/A	#N/A	#N/A	0.0098
2016-07-04	683.662	0.007028	4.54056	1.71013	7.07675	0.000289		2016-10-18	1.098	1.2297	0.7629	0.7665	1.0102		2016-08-17	0.01		2016-07-04	683.662	0.007028	4.54056	1.71013	7.07675	0.000289	1.1156	1.329	0.7785	0.7539	1.0294	0.0098
2016-07-05	670.627	0.006699	4.45228	1.73427	6.98539	0.000287		2016-10-19	1.0974	1.2286	0.7625	0.7722	1.0112		2016-08-18	0.01		2016-07-05	670.627	0.006699	4.45228	1.73427	6.98539	0.000287	1.1076	1.3023	0.7704	0.7462	1.0238	0.0099
2016-07-06	677.331	0.006691	4.46822	1.93859	6.9752	0.000284		2016-10-20	1.093	1.2252	0.7559	0.7627	1.0072		2016-08-19	0.01		2016-07-06	677.331	0.006691	4.46822	1.93859	6.9752	0.000284	1.1099	1.2931	0.7715	0.752	1.0257	0.0099
2016-07-07	640.562	0.006598	4.11188	1.90277	7.03215	0.000275		2016-10-21	1.0884	1.2235	0.7498	0.7607	1.0065		2016-08-21	0.0099		2016-07-07	640.562	0.006598	4.11188	1.90277	7.03215	0.000275	1.1063	1.291	0.7691	0.7484	1.0221	0.0099
2016-07-08	666.523	0.006715	4.21991	1.98116	7.44992	0.000277		2016-10-24	1.0883	1.2239	0.7527	0.7611	1.0065		2016-08-22	0.01		2016-07-08	666.523	0.006715	4.21991	1.98116	7.44992	0.000277	1.1055	1.2956	0.7667	0.7568	1.017	0.0099
2016-07-09	650.96	0.006679	4.16307	1.95567	7.36222	0.00027		2016-10-25	1.0888	1.2188	0.749	0.7647	1.0055		2016-08-23	0.01		2016-07-09	650.96	0.006679	4.16307	1.95567	7.36222	0.00027	#N/A	#N/A	#N/A	#N/A	#N/A	#N/A
2016-07-10	649.36	0.006674	4.09983	1.91299	7.42011	0.000272		2016-10-26	1.0909	1.2248	0.7473	0.765	1.0066		2016-08-24	0.0099		2016-07-10	649.36	0.006674	4.09983	1.91299	7.42011	0.000272	#N/A	#N/A	#N/A	#N/A	#N/A	0.0099
2016-07-11	647.659	0.006534	4.08544	1.98334	7.95916	0.000267		2016-10-27	1.0897	1.2163	0.747	0.7591	1.0064		2016-08-25	0.0099		2016-07-11	647.659	0.006534	4.08544	1.98334	7.95916	0.000267	1.1058	1.2994	0.7626	0.7531	1.0174	0.0098
2016-07-12	664.551	0.00635	4.15328	1.98716	7.83965	0.000265		2016-10-28	1.0987	1.2185	0.7463	0.76	1.0114		2016-08-26	0.0098		2016-07-12	664.551	0.00635	4.15328	1.98716	7.83965	0.000265	1.1059	1.3243	0.7667	0.7622	1.0113	0.0095
2016-07-13	654.468	0.006411	4.13855	1.93458	7.83704	0.000263		2016-10-31	1.0981	1.2244	0.7457	0.761	1.011		2016-08-28	0.0098		2016-07-13	654.468	0.006411	4.13855	1.93458	7.83704	0.000263	1.109	1.3147	0.7706	0.7608	1.0149	0.0096
2016-07-14	658.078	0.006385	4.14846	2.00704	7.75127	0.000262		2016-11-01	1.1056	1.2243	0.7468	0.7652	1.0252		2016-08-29	0.0098		2016-07-14	658.078	0.006385	4.14846	2.00704	7.75127	0.000262	1.112	1.3342	0.7757	0.7631	1.0195	0.0095
2016-07-15	663.255	0.006442	4.15977	1.99138	8.09122	0.000264		2016-11-02	1.1097	1.2303	0.7468	0.7661	1.0274		2016-08-30	0.0097		2016-07-15	663.255	0.006442	4.15977	1.99138	8.09122	0.000264	1.1036	1.3193	0.771	0.7578	1.0176	0.0095
2016-07-16	660.767	0.006572	4.13267	1.98218	8.26374	0.000262		2016-11-03	1.1105	1.2462	0.7464	0.7683	1.0268		2016-08-31	0.0097		2016-07-16	660.767	0.006572	4.13267	1.98218	8.26374	0.000262	#N/A	#N/A	#N/A	#N/A	#N/A	#N/A
2016-07-17	679.459	0.006538	4.18989	1.98807	8.11846	0.000263		2016-11-04	1.1138	1.2519	0.746	0.7673	1.0325		2016-09-01	0.0097		2016-07-17	679.459	0.006538	4.18989	1.98807	8.11846	0.000263	#N/A	#N/A	#N/A	#N/A	#N/A	0.0095
2016-07-18	673.106	0.006482	4.14822	1.95463	8.2239	0.000252		2016-11-07	1.104	1.2398	0.7484	0.7728	1.0265		2016-09-02	0.0096		2016-07-18	673.106	0.006482	4.14822	1.95463	8.2239	0.000252	1.1074	1.3256	0.7725	0.7591	1.0179	0.0094
2016-07-19	672.864	0.006405	4.14916	1.90237	8.50173	0.000245		2016-11-08	1.1026	1.2381	0.7526	0.7762	1.0226		2016-09-04	0.0096		2016-07-19	672.864	0.006405	4.14916	1.90237	8.50173	0.000245	1.1022	1.3111	0.7681	0.7503	1.0147	0.0094
2016-07-20	665.685	0.006395	4.12506	1.76275	8.43585	0.000244		2016-11-09	1.091	1.2406	0.7451	0.7635	1.0159		2016-09-05	0.0097		2016-07-20	665.685	0.006395	4.12506	1.76275	8.43585	0.000244	1.1015	1.321	0.7659	0.7478	1.0131	0.0093
2016-07-21	665.012	0.006416	4.12023	1.73985	8.95517	0.000237		2016-11-10	1.0893	1.2555	0.7424	0.7613	1.0132		2016-09-06	0.0099		2016-07-21	665.012	0.006416	4.12023	1.73985	8.95517	0.000237	1.1025	1.3234	0.7641	0.7497	1.0145	0.0095
2016-07-22	650.619	0.006303	4.03829	1.82988	9.24503	0.000237		2016-11-11	1.0856	1.2602	0.7384	0.7552	1.0116		2016-09-07	0.0098		2016-07-22	650.619	0.006303	4.03829	1.82988	9.24503	0.000237	1.0976	1.3111	0.7618	0.7466	1.0128	0.0094
2016-07-23	655.556	0.006317	4.057	1.88951	9.30645	0.000251		2016-11-14	1.0737	1.2487	0.7377	0.7551	1.0019		2016-09-08	0.0098		2016-07-23	655.556	0.006317	4.057	1.88951	9.30645	0.000251	#N/A	#N/A	#N/A	#N/A	#N/A	#N/A
2016-07-24	661.285	0.006286	4.07067	1.88099	9.20602	0.000249		2016-11-15	1.0721	1.2456	0.7436	0.7559	0.9982		2016-09-09	0.0097		2016-07-24	661.285	0.006286	4.07067	1.88099	9.20602	0.000249	#N/A	#N/A	#N/A	#N/A	#N/A	0.0094
2016-07-25	654.097	0.006246	4.03204	1.84536	9.13362	0.000245		2016-11-16	1.069	1.2443	0.7437	0.748	0.9981		2016-09-11	0.0098		2016-07-25	654.097	0.006246	4.03204	1.84536	9.13362	0.000245	1.0994	1.3141	0.7567	0.747	1.0143	0.0095
2016-07-26	651.784	0.005998	3.97024	1.82572	8.86118	0.00024		2016-11-17	1.0626	1.2416	0.7395	0.7407	0.9929		2016-09-12	0.0098		2016-07-26	651.784	0.005998	3.97024	1.82572	8.86118	0.00024	1.0987	1.3132	0.7583	0.7502	1.0077	0.0095
2016-07-27	654.352	0.005969	3.95589	1.94309	9.15425	0.000237		2016-11-18	1.0588	1.2346	0.7407	0.7339	0.99		2016-09-13	0.0098		2016-07-27	654.352	0.005969	3.95589	1.94309	9.15425	0.000237	1.1058	1.3221	0.7582	0.7491	1.0142	0.0095
2016-07-28	655.035	0.005974	3.96774	1.85362	9.30843	0.000238		2016-11-21	1.063	1.2493	0.7452	0.7369	0.9913		2016-09-14	0.0098		2016-07-28	655.035	0.005974	3.96774	1.85362	9.30843	0.000238	1.1076	1.3165	0.7601	0.7502	1.0195	0.0095
2016-07-29	656.992	0.006111	4.07744	1.89198	9.45896	0.000238		2016-11-22	1.0626	1.2424	0.744	0.7402	0.9888		2016-09-15	0.0098		2016-07-29	656.992	0.006111	4.07744	1.89198	9.45896	0.000238	1.1174	1.3231	0.7671	0.7597	1.0316	0.0098
2016-07-30	655.047	0.006121	4.06181	1.91298	9.21836	0.000239		2016-11-23	1.0559	1.244	0.7414	0.7385	0.9835		2016-09-16	0.0098		2016-07-30	655.047	0.006121	4.06181	1.91298	9.21836	0.000239	#N/A	#N/A	#N/A	#N/A	#N/A	#N/A
2016-07-31	624.681	0.005945	4.01382	1.82419	9.50638	0.00023		2016-11-24	1.0554	1.2452	0.7412	0.7408	0.9832		2016-09-18	0.0098		2016-07-31	624.681	0.005945	4.01382	1.82419	9.50638	0.00023	#N/A	#N/A	#N/A	#N/A	#N/A	0.0098
2016-08-01	606.272	0.005906	3.86342	1.69627	9.89574	0.000223		2016-11-25	1.0587	1.2476	0.7391	0.7444	0.9867		2016-09-19	0.0098		2016-08-01	606.272	0.005906	3.86342	1.69627	9.89574	0.000223	1.1162	1.3178	0.762	0.7537	1.0326	0.0098
2016-08-02	547.465	0.00569	3.63958	1.48521	9.15745	0.000206		2016-11-28	1.0615	1.2415	0.7456	0.7482	0.9871		2016-09-20	0.0098		2016-08-02	547.465	0.00569	3.63958	1.48521	9.15745	0.000206	1.1227	1.3357	0.7628	0.761	1.0372	0.0099
2016-08-03	566.355	0.005646	3.71923	1.57481	9.33129	0.000214		2016-11-29	1.065	1.249	0.7445	0.7484	0.9883		2016-09-21	0.01		2016-08-03	566.355	0.005646	3.71923	1.57481	9.33129	0.000214	1.1149	1.3328	0.7653	0.7589	1.0276	0.0099
2016-08-04	578.289	0.005816	3.74845	1.84921	9.53097	0.000215		2016-11-30	1.0588	1.2505	0.7443	0.7386	0.9827		2016-09-22	0.0099		2016-08-04	578.289	0.005816	3.74845	1.84921	9.53097	0.000215	1.113	1.3108	0.7682	0.7628	1.0265	0.0099
2016-08-05	575.043	0.006447	3.72904	1.79256	9.72324	0.000218		2016-12-01	1.0662	1.2593	0.751	0.7415	0.9899		2016-09-23	0.0099		2016-08-05	575.043	0.006447	3.72904	1.79256	9.72324	0.000218	1.1085	1.3073	0.7594	0.762	1.0197	0.0098
2016-08-06	587.778	0.006337	3.76018	1.88319	10.5511	0.000231		2016-12-02	1.0673	1.2729	0.7522	0.7462	0.9886		2016-09-25	0.0099		2016-08-06	587.778	0.006337	3.76018	1.88319	10.5511	0.000231	#N/A	#N/A	#N/A	#N/A	#N/A	#N/A
2016-08-07	592.69	0.006178	3.78032	1.89673	10.3486	0.000264		2016-12-05	1.0764	1.2733	0.7537	0.7472	0.9936		2016-09-26	0.00997		2016-08-07	592.69	0.006178	3.78032	1.89673	10.3486	0.000264	#N/A	#N/A	#N/A	#N/A	#N/A	0.0098
2016-08-08	591.054	0.006027	3.78551	1.90121	10.3793	0.000237		2016-12-06	1.0719	1.2677	0.7531	0.7461	0.9899		2016-09-27	0.00996		2016-08-08	591.054	0.006027	3.78551	1.90121	10.3793	0.000237	1.1093	1.3039	0.7602	0.7651	1.0178	0.0098
2016-08-09	587.801	0.006163	3.75975	2.04886	10.3031	0.000237		2016-12-07	1.0753	1.2622	0.7557	0.7481	0.9925		2016-09-28	0.00993		2016-08-09	587.801	0.006163	3.75975	2.04886	10.3031	0.000237	1.1119	1.3002	0.7624	0.7672	1.019	0.0098
2016-08-10	592.103	0.006194	3.72242	2.01437	10.4353	0.000239		2016-12-08	1.0615	1.2586	0.7581	0.7461	0.9839		2016-09-29	0.0099		2016-08-10	592.103	0.006194	3.72242	2.01437	10.4353	0.000239	1.1177	1.3011	0.7658	0.7703	1.0255	0.0099
2016-08-11	589.12	0.006189	3.74217	1.97662	11.0817	0.000235		2016-12-09	1.0562	1.2576	0.7588	0.7453	0.9823		2016-09-30	0.00987		2016-08-11	589.12	0.006189	3.74217	1.97662	11.0817	0.000235	1.1137	1.2955	0.7697	0.7699	1.025	0.0098
2016-08-12	587.559	0.006123	3.70935	1.94901	12.5908	0.000239		2016-12-12	1.0635	1.268	0.7615	0.75	0.9868		2016-10-02	0.0098		2016-08-12	587.559	0.006123	3.70935	1.94901	12.5908	0.000239	1.1161	1.2923	0.7723	0.7647	1.0263	0.0099
2016-08-13	585.588	0.006092	3.71441	1.98394	12.9055	0.000239		2016-12-13	1.0627	1.2658	0.7617	0.7499	0.988		2016-10-03	0.00984		2016-08-13	585.588	0.006092	3.71441	1.98394	12.9055	0.000239	#N/A	#N/A	#N/A	#N/A	#N/A	#N/A
2016-08-14	570.473	0.005994	3.65021	2.00504	14.4819	0.000245		2016-12-14	1.0536	1.2565	0.7529	0.7406	0.9801		2016-10-04	0.00972		2016-08-14	570.473	0.005994	3.65021	2.00504	14.4819	0.000245	#N/A	#N/A	#N/A	#N/A	#N/A	0.0099
2016-08-15	567.24	0.006045	3.57708	2.18056	13.2986	0.000238		2016-12-15	1.0414	1.2419	0.7499	0.7359	0.9709		2016-10-05	0.00966		2016-08-15	567.24	0.006045	3.57708	2.18056	13.2986	0.000238	1.1184	1.288	0.774	0.7673	1.028	0.0099
2016-08-16	577.439	0.00614	3.63772	2.20473	12.8693	0.000258		2016-12-16	1.0451	1.2497	0.7499	0.7306	0.9746		2016-10-06	0.00962		2016-08-16	577.439	0.00614	3.63772	2.20473	12.8693	0.000258	1.1278	1.3045	0.7775	0.7695	1.0398	0.01
2016-08-17	573.216	0.006109	3.59944	2.23777	12.5473	0.000247		2016-12-19	1.0402	1.24	0.7459	0.7246	0.9735		2016-10-07	0.00972		2016-08-17	573.216	0.006109	3.59944	2.23777	12.5473	0.000247	1.1288	1.3042	0.7785	0.7655	1.0394	0.01
2016-08-18	574.318	0.006122	3.60712	2.19232	13.8616	0.000247		2016-12-20	1.0387	1.2367	0.748	0.726	0.9719		2016-10-09	0.0097		2016-08-18	574.318	0.006122	3.60712	2.19232	13.8616	0.000247	1.1354	1.3168	0.7823	0.7686	1.048	0.01
2016-08-19	575.63	0.006119	3.60409	2.30393	13.7826	0.000233		2016-12-21	1.0425	1.2354	0.7456	0.7238	0.9739		2016-10-10	0.00965		2016-08-19	575.63	0.006119	3.60409	2.30393	13.7826	0.000233	1.1326	1.3075	0.7769	0.7628	1.0406	0.01
2016-08-20	581.697	0.006114	3.61556	2.43829	13.1002	0.000238		2016-12-22	1.0437	1.2283	0.7416	0.7217	0.9749		2016-10-11	0.00966		2016-08-20	581.697	0.006114	3.61556	2.43829	13.1002	0.000238	#N/A	#N/A	#N/A	#N/A	#N/A	#N/A
2016-08-21	581.308	0.006052	3.61507	2.53634	13.413	0.000232		2016-12-23	1.0456	1.2292	0.7388	0.7183	0.974		2016-10-12	0.0096		2016-08-21	581.308	0.006052	3.61507	2.53634	13.413	0.000232	#N/A	#N/A	#N/A	#N/A	#N/A	0.0099
2016-08-22	586.753	0.006	3.65726	3.98921	14.2089	0.000229		2016-12-26	1.0456	1.2288	0.7402	0.7189	0.9736		2016-10-13	0.00964		2016-08-22	586.753	0.006	3.65726	3.98921	14.2089	0.000229	1.1319	1.3139	0.7724	0.7618	1.0391	0.01
2016-08-23	583.415	0.006019	3.93073	4.71534	13.4183	0.000227		2016-12-27	1.0457	1.2271	0.7367	0.7185	0.9727		2016-10-14	0.0096		2016-08-23	583.415	0.006019	3.93073	4.71534	13.4183	0.000227	1.1306	1.3196	0.7744	0.7616	1.0382	0.01
2016-08-24	580.182	0.006052	3.85505	4.42438	13.2756	0.000231		2016-12-28	1.0412	1.2226	0.7374	0.7177	0.9724		2016-10-16	0.0096		2016-08-24	580.182	0.006052	3.85505	4.42438	13.2756	0.000231	1.1263	1.3233	0.7736	0.7613	1.0342	0.0099
2016-08-25	577.761	0.006079	3.80207	4.14717	12.3117	0.000229		2016-12-29	1.0492	1.2263	0.7406	0.7218	0.9777		2016-10-17	0.00963		2016-08-25	577.761	0.006079	3.80207	4.14717	12.3117	0.000229	1.1283	1.3191	0.7739	0.7618	1.0333	0.0099
2016-08-26	579.651	0.00603	3.82638	4.17985	12.7403	0.000231		2016-12-30	1.0516	1.2338	0.7444	0.7216	0.9819		2016-10-18	0.00963		2016-08-26	579.651	0.00603	3.82638	4.17985	12.7403	0.000231	1.1198	1.3139	0.7691	0.7564	1.0208	0.0098
2016-08-27	569.947	0.005975	3.73677	5.30192	12.5723	0.000224		2017-01-02	1.0459	1.2275	0.7441	0.7186	0.9769		2016-10-19	0.00967		2016-08-27	569.947	0.005975	3.73677	5.30192	12.5723	0.000224	#N/A	#N/A	#N/A	#N/A	#N/A	#N/A
2016-08-28	573.912	0.005963	3.73983	9.51253	12.4159	0.000229		2017-01-03	1.0406	1.2239	0.7446	0.7226	0.9734		2016-10-20	0.00962		2016-08-28	573.912	0.005963	3.73983	9.51253	12.4159	0.000229	#N/A	#N/A	#N/A	#N/A	#N/A	0.0098
2016-08-29	574.107	0.006131	3.75952	8.49556	11.6845	0.000225		2017-01-04	1.0488	1.2322	0.7518	0.7284	0.9797		2016-10-21	0.00963		2016-08-29	574.107	0.006131	3.75952	8.49556	11.6845	0.000225	1.1189	1.3103	0.7688	0.757	1.0223	0.0098
2016-08-30	577.503	0.006026	3.80406	8.49091	11.768	0.000233		2017-01-05	1.0607	1.2418	0.7561	0.7337	0.9903		2016-10-23	0.0096		2016-08-30	577.503	0.006026	3.80406	8.49091	11.768	0.000233	1.1143	1.3083	0.7635	0.751	1.0165	0.0097
2016-08-31	575.472	0.006012	3.79744	8.58262	11.8885	0.000235		2017-01-06	1.0533	1.2287	0.7555	0.7298	0.982		2016-10-24	0.0096		2016-08-31	575.472	0.006012	3.79744	8.58262	11.8885	0.000235	1.1158	1.3138	0.7631	0.7518	1.0164	0.0097
2016-09-01	572.303	0.005984	3.83201	8.00396	11.4515	0.000232		2017-01-09	1.0574	1.2162	0.7567	0.7353	0.9851		2016-10-25	0.00959		2016-09-01	572.303	0.005984	3.83201	8.00396	11.4515	0.000232	1.1198	1.3268	0.7632	0.7552	1.0203	0.0097
2016-09-02	575.537	0.00597	3.82457	10.2135	11.3564	0.000235		2017-01-10	1.0554	1.2177	0.7558	0.7368	0.9835		2016-10-26	0.00957		2016-09-02	575.537	0.00597	3.82457	10.2135	11.3564	0.000235	1.1156	1.3293	0.7693	0.7572	1.0194	0.0096
2016-09-03	598.212	0.005964	3.88875	10.5902	11.4465	0.000236		2017-01-11	1.0582	1.2212	0.7588	0.7441	0.9862		2016-10-27	0.0095		2016-09-03	598.212	0.005964	3.88875	10.5902	11.4465	0.000236	#N/A	#N/A	#N/A	#N/A	#N/A	#N/A
2016-09-04	608.634	0.005954	4.01444	13.3892	11.3859	0.000235		2017-01-12	1.0613	1.2163	0.7607	0.7483	0.9891		2016-10-28	0.00955		2016-09-04	608.634	0.005954	4.01444	13.3892	11.3859	0.000235	#N/A	#N/A	#N/A	#N/A	#N/A	0.0096
2016-09-05	606.59	0.005932	3.97919	13.9613	11.2676	0.000236		2017-01-13	1.0644	1.2179	0.7626	0.7502	0.991		2016-10-30	0.0096		2016-09-05	606.59	0.005932	3.97919	13.9613	11.2676	0.000236	1.1147	1.3304	0.7735	0.7582	1.0204	0.0097
2016-09-06	610.436	0.005912	3.97236	12.4551	10.9205	0.000241		2017-01-16	1.0603	1.2048	0.759	0.7478	0.9878		2016-10-31	0.00954		2016-09-06	610.436	0.005912	3.97236	12.4551	10.9205	0.000241	1.1256	1.3439	0.7786	0.7689	1.0313	0.0099
2016-09-07	614.544	0.005892	3.96988	11.8299	11.2846	0.000242		2017-01-17	1.0714	1.2413	0.7667	0.7567	0.9984		2016-11-01	0.0096		2016-09-07	614.544	0.005892	3.96988	11.8299	11.2846	0.000242	1.1239	1.3338	0.7762	0.7673	1.0311	0.0098
2016-09-08	626.316	0.005902	3.98834	12.743	11.6914	0.000228		2017-01-18	1.0631	1.2259	0.7536	0.7506	0.9927		2016-11-02	0.00968		2016-09-08	626.316	0.005902	3.98834	12.743	11.6914	0.000228	1.1261	1.3296	0.7732	0.7644	1.0282	0.0098
2016-09-09	622.861	0.005869	3.96999	12.4273	11.2167	0.00023		2017-01-19	1.0664	1.2342	0.7509	0.7561	0.9938		2016-11-03	0.00971		2016-09-09	622.861	0.005869	3.96999	12.4273	11.2167	0.00023	1.1233	1.3267	0.7664	0.7541	1.0251	0.0097
2016-09-10	623.509	0.00587	3.96898	12.2336	11.422	0.000227		2017-01-20	1.0703	1.2375	0.7508	0.7556	0.9981		2016-11-04	0.0097		2016-09-10	623.509	0.00587	3.96898	12.2336	11.422	0.000227	#N/A	#N/A	#N/A	#N/A	#N/A	#N/A
2016-09-11	606.719	0.005842	3.85545	10.6863	11.1398	0.000226		2017-01-23	1.0765	1.2535	0.7554	0.7583	1.0035		2016-11-06	0.0096		2016-09-11	606.719	0.005842	3.85545	10.6863	11.1398	0.000226	#N/A	#N/A	#N/A	#N/A	#N/A	0.0098
2016-09-12	608.243	0.005897	3.82319	10.032	12.259	0.000226		2017-01-24	1.0731	1.2521	0.76	0.7582	0.999		2016-11-07	0.00957		2016-09-12	608.243	0.005897	3.82319	10.032	12.259	0.000226	1.1234	1.3338	0.7669	0.7566	1.0289	0.0098
2016-09-13	609.241	0.005886	3.82171	10.8838	13.0003	0.000225		2017-01-25	1.0748	1.2634	0.7651	0.7572	1.0005		2016-11-08	0.00951		2016-09-13	609.241	0.005886	3.82171	10.8838	13.0003	0.000225	1.122	1.3195	0.759	0.747	1.024	0.0098
2016-09-14	610.684	0.005961	3.83216	10.5083	12.7083	0.000226		2017-01-26	1.0682	1.2593	0.764	0.7536	1.0001		2016-11-09	0.00946		2016-09-14	610.684	0.005961	3.83216	10.5083	12.7083	0.000226	1.125	1.3235	0.7579	0.747	1.0273	0.0098
2016-09-15	607.155	0.008303	3.81192	9.4132	12.214	0.000233		2017-01-27	1.0699	1.2555	0.7603	0.7551	1.0002		2016-11-10	0.00936		2016-09-15	607.155	0.008303	3.81192	9.4132	12.214	0.000233	1.1244	1.3238	0.7598	0.7514	1.0289	0.0098
2016-09-16	606.973	0.007446	3.80619	8.91087	11.7179	0.00025		2017-01-30	1.0695	1.2486	0.7623	0.7556	1.0048		2016-11-11	0.00937		2016-09-16	606.973	0.007446	3.80619	8.91087	11.7179	0.00025	1.1155	1.3001	0.7571	0.749	1.0196	0.0098
2016-09-17	605.984	0.007018	3.80542	9.68022	11.7781	0.000236		2017-01-31	1.0798	1.2579	0.7674	0.7585	1.0108		2016-11-13	0.0094		2016-09-17	605.984	0.007018	3.80542	9.68022	11.7781	0.000236	#N/A	#N/A	#N/A	#N/A	#N/A	#N/A
2016-09-18	609.874	0.006853	4.0434	9.45303	11.6395	0.00024		2017-02-01	1.0769	1.2658	0.7664	0.7586	1.007		2016-11-14	0.00922		2016-09-18	609.874	0.006853	4.0434	9.45303	11.6395	0.00024	#N/A	#N/A	#N/A	#N/A	#N/A	0.0098
2016-09-19	609.227	0.006858	3.83116	10.5641	11.5363	0.000236		2017-02-02	1.0758	1.2528	0.7677	0.7658	1.0073		2016-11-15	0.00916		2016-09-19	609.227	0.006858	3.83116	10.5641	11.5363	0.000236	1.1174	1.3027	0.7573	0.7534	1.0204	0.0098
2016-09-20	608.312	0.006785	3.84207	11.1464	11.4062	0.000232		2017-02-03	1.0784	1.2488	0.7679	0.7683	1.0075		2016-11-16	0.00917		2016-09-20	608.312	0.006785	3.84207	11.1464	11.4062	0.000232	1.1155	1.2989	0.7582	0.7558	1.0212	0.0098
2016-09-21	597.149	0.006829	3.84037	9.91702	11.5309	0.000231		2017-02-06	1.075	1.247	0.7644	0.766	1.0091		2016-11-17	0.00908		2016-09-21	597.149	0.006829	3.84037	9.91702	11.5309	0.000231	1.1189	1.3027	0.7633	0.7624	1.0269	0.01
2016-09-22	596.298	0.006843	3.76757	10.1558	11.5422	0.000228		2017-02-07	1.0681	1.2511	0.7585	0.7625	1.0024		2016-11-18	0.00901		2016-09-22	596.298	0.006843	3.76757	10.1558	11.5422	0.000228	1.1207	1.3078	0.7668	0.7644	1.0323	0.0099
2016-09-23	602.842	0.007211	3.81291	10.7688	11.5424	0.000224		2017-02-08	1.0698	1.2539	0.7608	0.7646	1.0054		2016-11-20	0.009		2016-09-23	602.842	0.007211	3.81291	10.7688	11.5424	0.000224	1.1226	1.2974	0.7594	0.7621	1.0301	0.0099
2016-09-24	602.625	0.007362	3.80514	10.6297	11.5314	0.000226		2017-02-09	1.0656	1.2496	0.7608	0.7624	0.9982		2016-11-21	0.00902		2016-09-24	602.625	0.007362	3.80514	10.6297	11.5314	0.000226	#N/A	#N/A	#N/A	#N/A	#N/A	#N/A
2016-09-25	600.826	0.007855	3.80838	10.2447	11.5507	0.000225		2017-02-10	1.0641	1.2491	0.7644	0.7676	0.9975		2016-11-22	0.009		2016-09-25	600.826	0.007855	3.80838	10.2447	11.5507	0.000225	#N/A	#N/A	#N/A	#N/A	#N/A	0.0099
2016-09-26	608.043	0.007963	3.85874	9.39895	11.4088	0.000229		2017-02-13	1.0598	1.2528	0.765	0.764	0.9944		2016-11-23	0.00889		2016-09-26	608.043	0.007963	3.85874	9.39895	11.4088	0.000229	1.1254	1.2975	0.7562	0.7637	1.0316	0.00997
2016-09-27	606.166	0.008229	3.85224	9.30736	11.6404	0.000228		2017-02-14	1.0577	1.247	0.7647	0.7664	0.9939		2016-11-24	0.00882		2016-09-27	606.166	0.008229	3.85224	9.30736	11.6404	0.000228	1.1215	1.3022	0.7579	0.7667	1.03	0.00996
2016-09-28	604.728	0.009048	3.83761	9.39937	11.5915	0.000229		2017-02-15	1.0601	1.2459	0.7646	0.771	0.9947		2016-11-25	0.00884		2016-09-28	604.728	0.009048	3.83761	9.39937	11.5915	0.000229	1.1216	1.3019	0.7645	0.7692	1.0299	0.00993
2016-09-29	605.693	0.008914	3.84561	8.70923	12.0122	0.000231		2017-02-16	1.0674	1.249	0.7651	0.7694	1.0029		2016-11-27	0.0089		2016-09-29	605.693	0.008914	3.84561	8.70923	12.0122	0.000231	1.1223	1.297	0.7609	0.7636	1.0351	0.0099
2016-09-30	609.735	0.00883	3.8416	8.41217	12.0957	0.000235		2017-02-17	1.0614	1.2414	0.7634	0.7671	0.9972		2016-11-28	0.00893		2016-09-30	609.735	0.00883	3.8416	8.41217	12.0957	0.000235	1.1241	1.2976	0.7617	0.7664	1.0292	0.00987
2016-10-01	613.983	0.008205	3.84922	7.35868	11.7111	0.000233		2017-02-20	1.0614	1.2461	0.7631	0.7689	0.9972		2016-11-29	0.0089		2016-10-01	613.983	0.008205	3.84922	7.35868	11.7111	0.000233	#N/A	#N/A	#N/A	#N/A	#N/A	#N/A
2016-10-02	610.892	0.008165	3.84231	8.30422	11.7772	0.00023		2017-02-21	1.0537	1.2473	0.7609	0.7675	0.9904		2016-11-30	0.00874		2016-10-02	610.892	0.008165	3.84231	8.30422	11.7772	0.00023	#N/A	#N/A	#N/A	#N/A	#N/A	0.0098
2016-10-03	612.133	0.008089	3.83797	7.94923	11.8905	0.000234		2017-02-22	1.0556	1.2451	0.7597	0.7703	0.9897		2016-12-01	0.00877		2016-10-03	612.133	0.008089	3.83797	7.94923	11.8905	0.000234	1.1211	1.2843	0.7622	0.7674	1.0272	0.00984
2016-10-04	610.204	0.007853	3.82303	7.65059	12.0562	0.000229		2017-02-23	1.0581	1.2555	0.7631	0.7715	0.9938		2016-12-02	0.0088		2016-10-04	610.204	0.007853	3.82303	7.65059	12.0562	0.000229	1.1204	1.2728	0.758	0.7621	1.0215	0.00972
2016-10-05	612.511	0.007435	3.84313	6.76072	12.0322	0.000233		2017-02-24	1.0563	1.2468	0.7639	0.7674	0.9925		2016-12-04	0.0088		2016-10-05	612.511	0.007435	3.84313	6.76072	12.0322	0.000233	1.1205	1.2749	0.7589	0.7623	1.0265	0.00966
2016-10-06	613.021	0.007382	3.84654	7.17507	12.0552	0.000223		2017-02-27	1.0588	1.2444	0.7586	0.7673	0.9912		2016-12-05	0.00878		2016-10-06	613.021	0.007382	3.84654	7.17507	12.0552	0.000223	1.1151	1.2616	0.7567	0.7585	1.0198	0.00962
2016-10-07	617.121	0.007377	3.86229	6.89108	11.8736	0.000228		2017-02-28	1.0577	1.2381	0.7519	0.7658	0.9942		2016-12-06	0.00877		2016-10-07	617.121	0.007377	3.86229	6.89108	11.8736	0.000228	1.1201	1.2434	0.752	0.7577	1.0231	0.00972
2016-10-08	619.108	0.00731	3.83805	6.87906	11.7181	0.000225		2017-03-01	1.0548	1.2295	0.7505	0.7676	0.9912		2016-12-07	0.00879		2016-10-08	619.108	0.00731	3.83805	6.87906	11.7181	0.000225	#N/A	#N/A	#N/A	#N/A	#N/A	#N/A
2016-10-09	616.752	0.007543	3.81513	7.47756	11.5878	0.000228		2017-03-02	1.0507	1.2267	0.7468	0.7572	0.9869		2016-12-08	0.00877		2016-10-09	616.752	0.007543	3.81513	7.47756	11.5878	0.000228	#N/A	#N/A	#N/A	#N/A	#N/A	0.0097
2016-10-10	618.994	0.007978	3.79517	6.93849	11.6893	0.000228		2017-03-03	1.0623	1.2295	0.7476	0.7595	0.9925		2016-12-09	0.00867		2016-10-10	618.994	0.007978	3.79517	6.93849	11.6893	0.000228	1.1138	1.2363	0.759	0.7607	1.0178	0.00965
2016-10-11	641.072	0.008234	3.81633	7.27767	11.7262	0.00023		2017-03-06	1.0581	1.2236	0.7457	0.7579	0.9881		2016-12-11	0.0087		2016-10-11	641.072	0.008234	3.81633	7.27767	11.7262	0.00023	1.1054	1.2123	0.754	0.7539	1.0113	0.00966
2016-10-12	636.192	0.007949	3.75851	7.3112	11.4337	0.000225		2017-03-07	1.0566	1.22	0.7454	0.7588	0.9867		2016-12-12	0.00869		2016-10-12	636.192	0.007949	3.75851	7.3112	11.4337	0.000225	1.1008	1.2208	0.7532	0.7561	1.0094	0.0096
2016-10-13	636.786	0.007982	3.90657	6.91433	11.4394	0.000227		2017-03-08	1.0541	1.217	0.7411	0.7527	0.9855		2016-12-13	0.00868		2016-10-13	636.786	0.007982	3.90657	6.91433	11.4394	0.000227	1.1057	1.2255	0.7581	0.7569	1.014	0.00964
2016-10-14	640.378	0.008767	3.8976	6.9238	11.5273	0.000227		2017-03-09	1.0577	1.2167	0.7402	0.7506	0.988		2016-12-14	0.00854		2016-10-14	640.378	0.008767	3.8976	6.9238	11.5273	0.000227	1.0971	1.2187	0.7611	0.7621	1.01	0.0096
2016-10-15	638.646	0.008146	3.87243	6.5639	11.102	0.000224		2017-03-10	1.0672	1.2171	0.7423	0.7542	0.9891		2016-12-15	0.00846		2016-10-15	638.646	0.008146	3.87243	6.5639	11.102	0.000224	#N/A	#N/A	#N/A	#N/A	#N/A	#N/A
2016-10-16	641.631	0.008078	3.88545	6.37796	10.8505	0.000223		2017-03-13	1.0654	1.2219	0.7437	0.7571	0.9929		2016-12-16	0.00848		2016-10-16	641.631	0.008078	3.88545	6.37796	10.8505	0.000223	#N/A	#N/A	#N/A	#N/A	#N/A	0.0096
2016-10-17	639.193	0.00803	3.91048	6.28489	10.617	0.000221		2017-03-14	1.0604	1.2154	0.7418	0.756	0.99		2016-12-18	0.0085		2016-10-17	639.193	0.00803	3.91048	6.28489	10.617	0.000221	1.0999	1.2184	0.7619	0.7629	1.0109	0.00963
2016-10-18	637.96	0.00835	3.83958	6.56581	10.2105	0.000221		2017-03-15	1.0735	1.2292	0.7517	0.771	0.9997		2016-12-19	0.00854		2016-10-18	637.96	0.00835	3.83958	6.56581	10.2105	0.000221	1.098	1.2297	0.7629	0.7665	1.0102	0.00963
2016-10-19	630.52	0.008627	3.80414	6.61953	10.292	0.000219		2017-03-16	1.0766	1.236	0.7508	0.7678	1.0036		2016-12-20	0.00849		2016-10-19	630.52	0.008627	3.80414	6.61953	10.292	0.000219	1.0974	1.2286	0.7625	0.7722	1.0112	0.00967
2016-10-20	630.857	0.009092	3.779	6.55776	10.4973	0.000221		2017-03-17	1.0738	1.2394	0.7491	0.7702	1.0013		2016-12-21	0.00851		2016-10-20	630.857	0.009092	3.779	6.55776	10.4973	0.000221	1.093	1.2252	0.7559	0.7627	1.0072	0.00962
2016-10-21	632.828	0.009029	3.80546	6.77864	10.7749	0.000218		2017-03-20	1.0739	1.2358	0.7492	0.773	1.0013		2016-12-22	0.00851		2016-10-21	632.828	0.009029	3.80546	6.77864	10.7749	0.000218	1.0884	1.2235	0.7498	0.7607	1.0065	0.00963
2016-10-22	657.294	0.008972	3.88546	6.51646	10.3617	0.000223		2017-03-21	1.0811	1.2479	0.749	0.7691	1.0061		2016-12-23	0.00852		2016-10-22	657.294	0.008972	3.88546	6.51646	10.3617	0.000223	#N/A	#N/A	#N/A	#N/A	#N/A	#N/A
2016-10-23	657.071	0.009454	3.91778	6.51498	9.96398	0.000221		2017-03-22	1.0797	1.2484	0.7502	0.7678	1.0088		2016-12-25	0.0085		2016-10-23	657.071	0.009454	3.91778	6.51498	9.96398	0.000221	#N/A	#N/A	#N/A	#N/A	#N/A	0.0096
2016-10-24	653.761	0.009065	3.86886	6.41618	9.85419	0.000219		2017-03-23	1.0783	1.2521	0.749	0.7627	1.0067		2016-12-26	0.00854		2016-10-24	653.761	0.009065	3.86886	6.41618	9.85419	0.000219	1.0883	1.2239	0.7527	0.7611	1.0065	0.0096
2016-10-25	657.588	0.008891	3.90441	6.09008	9.40971	0.000219		2017-03-24	1.0799	1.247	0.7475	0.7623	1.0087		2016-12-27	0.00852		2016-10-25	657.588	0.008891	3.90441	6.09008	9.40971	0.000219	1.0888	1.2188	0.749	0.7647	1.0055	0.00959
2016-10-26	678.304	0.008835	3.96029	6.17496	9.34163	0.000216		2017-03-27	1.0865	1.2556	0.7476	0.7618	1.0145		2016-12-28	0.00853		2016-10-26	678.304	0.008835	3.96029	6.17496	9.34163	0.000216	1.0909	1.2248	0.7473	0.765	1.0066	0.00957
2016-10-27	688.313	0.008481	4.0215	6.21438	9.70916	0.000217		2017-03-28	1.0813	1.245	0.7472	0.7634	1.0076		2016-12-29	0.00858		2016-10-27	688.313	0.008481	4.0215	6.21438	9.70916	0.000217	1.0897	1.2163	0.747	0.7591	1.0064	0.0095
2016-10-28	689.651	0.008143	3.97322	5.72646	9.06846	0.000216		2017-03-29	1.0767	1.2434	0.7504	0.767	1.0034		2016-12-30	0.00855		2016-10-28	689.651	0.008143	3.97322	5.72646	9.06846	0.000216	1.0987	1.2185	0.7463	0.76	1.0114	0.00955
2016-10-29	714.479	0.007732	4.09031	5.14372	8.60829	0.000223		2017-03-30	1.0675	1.2469	0.7494	0.7641	0.9988		2017-01-01	0.0086		2016-10-29	714.479	0.007732	4.09031	5.14372	8.60829	0.000223	#N/A	#N/A	#N/A	#N/A	#N/A	#N/A
2016-10-30	701.864	0.008014	4.03401	5.57341	9.6673	0.000223		2017-03-31	1.0652	1.255	0.751	0.7629	0.9969		2017-01-02	0.00851		2016-10-30	701.864	0.008014	4.03401	5.57341	9.6673	0.000223	#N/A	#N/A	#N/A	#N/A	#N/A	0.0096
2016-10-31	700.972	0.008196	3.99396	5.11955	9.20182	0.00022		2017-04-03	1.0671	1.2487	0.7474	0.7605	0.9983		2017-01-03	0.00849		2016-10-31	700.972	0.008196	3.99396	5.11955	9.20182	0.00022	1.0981	1.2244	0.7457	0.761	1.011	0.00954
2016-11-01	729.793	0.008102	4.08833	4.71309	9.03542	0.000221		2017-04-04	1.0674	1.2441	0.7461	0.7565	0.998		2017-01-04	0.00853		2016-11-01	729.793	0.008102	4.08833	4.71309	9.03542	0.000221	1.1056	1.2243	0.7468	0.7652	1.0252	0.0096
2016-11-02	740.829	0.008222	4.1045	4.5066	8.9369	0.00022		2017-04-05	1.0663	1.2483	0.7443	0.757	0.9951		2017-01-05	0.00867		2016-11-02	740.829	0.008222	4.1045	4.5066	8.9369	0.00022	1.1097	1.2303	0.7468	0.7661	1.0274	0.00968
2016-11-03	688.7	0.008021	3.86133	4.8899	9.11581	0.000217		2017-04-06	1.0644	1.247	0.7455	0.7546	0.9951		2017-01-06	0.00855		2016-11-03	688.7	0.008021	3.86133	4.8899	9.11581	0.000217	1.1105	1.2462	0.7464	0.7683	1.0268	0.00971
2016-11-04	703.235	0.008157	3.87889	4.84751	9.1254	0.000219		2017-04-07	1.059	1.2373	0.7459	0.75	0.9911		2017-01-08	0.0085		2016-11-04	703.235	0.008157	3.87889	4.84751	9.1254	0.000219	1.1138	1.2519	0.746	0.7673	1.0325	0.0097
2016-11-05	703.418	0.00823	3.86669	5.02085	9.20641	0.000222		2017-04-10	1.0596	1.2414	0.7503	0.7501	0.9915		2017-01-09	0.00862		2016-11-05	703.418	0.00823	3.86669	5.02085	9.20641	0.000222	#N/A	#N/A	#N/A	#N/A	#N/A	#N/A
2016-11-06	711.522	0.008193	3.88925	4.9651	9.39698	0.000221		2017-04-11	1.0602	1.2491	0.7504	0.7499	0.9926		2017-01-10	0.00864		2016-11-06	711.522	0.008193	3.88925	4.9651	9.39698	0.000221	#N/A	#N/A	#N/A	#N/A	#N/A	0.0096
2016-11-07	703.131	0.008108	3.83887	5.73861	9.91879	0.000239		2017-04-12	1.0666	1.254	0.7546	0.7521	0.9969		2017-01-11	0.00867		2016-11-07	703.131	0.008108	3.83887	5.73861	9.91879	0.000239	1.104	1.2398	0.7484	0.7728	1.0265	0.00957
2016-11-08	709.848	0.008206	3.84276	6.31619	9.76309	0.000229		2017-04-13	1.0614	1.2506	0.7502	0.7569	0.9939		2017-01-12	0.00872		2016-11-08	709.848	0.008206	3.84276	6.31619	9.76309	0.000229	1.1026	1.2381	0.7526	0.7762	1.0226	0.00951
2016-11-09	723.273	0.008079	3.86461	6.18724	9.69957	0.000229		2017-04-14	1.0612	1.2524	0.7504	0.7577	0.9946		2017-01-13	0.00873		2016-11-09	723.273	0.008079	3.86461	6.18724	9.69957	0.000229	1.091	1.2406	0.7451	0.7635	1.0159	0.00946
2016-11-10	715.534	0.008136	3.82424	6.10219	9.67194	0.000228		2017-04-17	1.0643	1.2565	0.7509	0.759	0.9955		2017-01-15	0.0088		2016-11-10	715.534	0.008136	3.82424	6.10219	9.67194	0.000228	1.0893	1.2555	0.7424	0.7613	1.0132	0.00936
2016-11-11	716.411	0.008065	3.81601	6.77996	9.66508	0.000227		2017-04-18	1.0734	1.2841	0.7476	0.756	1.0037		2017-01-16	0.00876		2016-11-11	716.411	0.008065	3.81601	6.77996	9.66508	0.000227	1.0856	1.2602	0.7384	0.7552	1.0116	0.00937
2016-11-12	705.054	0.008044	3.76388	7.43571	9.6405	0.00022		2017-04-19	1.0711	1.2779	0.7416	0.7498	1.0015		2017-01-17	0.00888		2016-11-12	705.054	0.008044	3.76388	7.43571	9.6405	0.00022	#N/A	#N/A	#N/A	#N/A	#N/A	#N/A
2016-11-13	702.031	0.008257	3.878	7.10231	9.48953	0.000225		2017-04-20	1.0717	1.2813	0.7424	0.7527	1.0013		2017-01-18	0.00872		2016-11-13	702.031	0.008257	3.878	7.10231	9.48953	0.000225	#N/A	#N/A	#N/A	#N/A	#N/A	0.0094
2016-11-14	705.021	0.008098	3.87617	7.71229	9.67914	0.000223		2017-04-21	1.0728	1.2813	0.7408	0.7543	1.0042		2017-01-19	0.00871		2016-11-14	705.021	0.008098	3.87617	7.71229	9.67914	0.000223	1.0737	1.2487	0.7377	0.7551	1.0019	0.00922
2016-11-15	711.619	0.007881	3.89359	7.29721	9.63748	0.000222		2017-04-24	1.0868	1.2794	0.7407	0.7571	1.0043		2017-01-20	0.00872		2016-11-15	711.619	0.007881	3.89359	7.29721	9.63748	0.000222	1.0721	1.2456	0.7436	0.7559	0.9982	0.00916
2016-11-16	744.198	0.007842	4.01948	6.58232	9.45125	0.000221		2017-04-25	1.0926	1.2841	0.7368	0.7536	1.0064		2017-01-22	0.0088		2016-11-16	744.198	0.007842	4.01948	6.58232	9.45125	0.000221	1.069	1.2443	0.7437	0.748	0.9981	0.00917
2016-11-17	740.977	0.007727	3.94319	6.78845	9.02362	0.000224		2017-04-26	1.0903	1.2847	0.7345	0.7474	1.0068		2017-01-23	0.00887		2016-11-17	740.977	0.007727	3.94319	6.78845	9.02362	0.000224	1.0626	1.2416	0.7395	0.7407	0.9929	0.00908
2016-11-18	751.585	0.007778	3.96132	6.72005	8.95433	0.000218		2017-04-27	1.0873	1.2904	0.7335	0.7469	1.0059		2017-01-24	0.00879		2016-11-18	751.585	0.007778	3.96132	6.72005	8.95433	0.000218	1.0588	1.2346	0.7407	0.7339	0.99	0.00901
2016-11-19	751.616	0.007799	3.9538	6.55215	8.48186	0.00022		2017-04-28	1.0897	1.2951	0.7325	0.7489	1.0048		2017-01-25	0.00883		2016-11-19	751.616	0.007799	3.9538	6.55215	8.48186	0.00022	#N/A	#N/A	#N/A	#N/A	#N/A	#N/A
2016-11-20	731.026	0.007651	3.92194	6.58357	8.51153	0.000219		2017-05-01	1.0899	1.2886	0.7309	0.7526	1.0037		2017-01-26	0.00873		2016-11-20	731.026	0.007651	3.92194	6.58357	8.51153	0.000219	#N/A	#N/A	#N/A	#N/A	#N/A	0.009
2016-11-21	739.248	0.007566	3.94488	6.79772	8.57994	0.000222		2017-05-02	1.093	1.2938	0.7295	0.7536	1.0085		2017-01-27	0.00869		2016-11-21	739.248	0.007566	3.94488	6.79772	8.57994	0.000222	1.063	1.2493	0.7452	0.7369	0.9913	0.00902
2016-11-22	751.347	0.007434	3.94731	7.68806	8.62502	0.000224		2017-05-03	1.0885	1.2867	0.7284	0.7422	1.0053		2017-01-29	0.0087		2016-11-22	751.347	0.007434	3.94731	7.68806	8.62502	0.000224	1.0626	1.2424	0.744	0.7402	0.9888	0.009
2016-11-23	744.594	0.007061	3.92532	7.91363	8.51194	0.000219		2017-05-04	1.0984	1.2921	0.7274	0.7409	1.0139		2017-01-30	0.00879		2016-11-23	744.594	0.007061	3.92532	7.91363	8.51194	0.000219	1.0559	1.244	0.7414	0.7385	0.9835	0.00889
2016-11-24	740.289	0.00695	3.90769	7.80577	9.1337	0.000218		2017-05-05	1.0998	1.2981	0.7325	0.7421	1.0132		2017-01-31	0.00886		2016-11-24	740.289	0.00695	3.90769	7.80577	9.1337	0.000218	1.0554	1.2452	0.7412	0.7408	0.9832	0.00882
2016-11-25	741.649	0.006902	3.91542	7.54427	9.09717	0.00022		2017-05-08	1.0924	1.294	0.7305	0.7387	1.0011		2017-02-01	0.00883		2016-11-25	741.649	0.006902	3.91542	7.54427	9.09717	0.00022	1.0587	1.2476	0.7391	0.7444	0.9867	0.00884
2016-11-26	735.382	0.00739	3.89451	7.62316	8.89518	0.000219		2017-05-09	1.0874	1.2935	0.7288	0.7345	0.9928		2017-02-02	0.00886		2016-11-26	735.382	0.00739	3.89451	7.62316	8.89518	0.000219	#N/A	#N/A	#N/A	#N/A	#N/A	#N/A
2016-11-27	732.035	0.007074	3.88293	7.92754	9.08726	0.000217		2017-05-10	1.0868	1.2938	0.7323	0.7369	0.9912		2017-02-03	0.00887		2016-11-27	732.035	0.007074	3.88293	7.92754	9.08726	0.000217	#N/A	#N/A	#N/A	#N/A	#N/A	0.0089
2016-11-28	735.813	0.007008	3.88454	7.89341	8.96488	0.000218		2017-05-11	1.0861	1.2886	0.7301	0.7379	0.9923		2017-02-05	0.0089		2016-11-28	735.813	0.007008	3.88454	7.89341	8.96488	0.000218	1.0615	1.2415	0.7456	0.7482	0.9871	0.00893
2016-11-29	735.604	0.00678	3.87455	7.60291	8.81665	0.000217		2017-05-12	1.0931	1.2891	0.7294	0.7386	0.9993		2017-02-06	0.00895		2016-11-29	735.604	0.00678	3.87455	7.60291	8.81665	0.000217	1.065	1.249	0.7445	0.7484	0.9883	0.0089
2016-11-30	745.691	0.006723	3.89379	8.94639	8.90603	0.000214		2017-05-15	1.0975	1.2893	0.7336	0.7413	1.0035		2017-02-07	0.0089		2016-11-30	745.691	0.006723	3.89379	8.94639	8.90603	0.000214	1.0588	1.2505	0.7443	0.7386	0.9827	0.00874
2016-12-01	756.774	0.006702	3.90908	8.57556	8.74493	0.000214		2017-05-16	1.1082	1.2917	0.735	0.7427	1.0142		2017-02-08	0.00893		2016-12-01	756.774	0.006702	3.90908	8.57556	8.74493	0.000214	1.0662	1.2593	0.751	0.7415	0.9899	0.00877
2016-12-02	777.944	0.00666	3.94644	8.23269	8.65601	0.000216		2017-05-17	1.1159	1.2973	0.7351	0.7432	1.0214		2017-02-09	0.00883		2016-12-02	777.944	0.00666	3.94644	8.23269	8.65601	0.000216	1.0673	1.2729	0.7522	0.7462	0.9886	0.0088
2016-12-03	771.155	0.006588	3.924	8.27272	8.87743	0.000217		2017-05-18	1.1103	1.2939	0.7351	0.7419	1.0205		2017-02-10	0.00883		2016-12-03	771.155	0.006588	3.924	8.27272	8.87743	0.000217	#N/A	#N/A	#N/A	#N/A	#N/A	#N/A
2016-12-04	773.872	0.006527	3.89961	7.7965	8.81563	0.000217		2017-05-19	1.1207	1.3035	0.74	0.7461	1.0284		2017-02-12	0.0088		2016-12-04	773.872	0.006527	3.89961	7.7965	8.81563	0.000217	#N/A	#N/A	#N/A	#N/A	#N/A	0.0088
2016-12-05	758.7	0.006434	3.52858	7.91008	8.56276	0.000215		2017-05-22	1.1238	1.3	0.7406	0.7478	1.0272		2017-02-13	0.00879		2016-12-05	758.7	0.006434	3.52858	7.91008	8.56276	0.000215	1.0764	1.2733	0.7537	0.7472	0.9936	0.00878
2016-12-06	764.224	0.006655	3.53541	7.54466	8.79694	0.000212		2017-05-23	1.1183	1.2962	0.7399	0.7479	1.0245		2017-02-14	0.00875		2016-12-06	764.224	0.006655	3.53541	7.54466	8.79694	0.000212	1.0719	1.2677	0.7531	0.7461	0.9899	0.00877
2016-12-07	768.132	0.006851	3.61595	7.88885	8.68462	0.000214		2017-05-24	1.1219	1.2974	0.7459	0.7504	1.0275		2017-02-15	0.00876		2016-12-07	768.132	0.006851	3.61595	7.88885	8.68462	0.000214	1.0753	1.2622	0.7557	0.7481	0.9925	0.00879
2016-12-08	770.81	0.007097	3.6911	7.7933	8.75138	0.000215		2017-05-25	1.1211	1.294	0.7417	0.7454	1.0278		2017-02-16	0.00883		2016-12-08	770.81	0.007097	3.6911	7.7933	8.75138	0.000215	1.0615	1.2586	0.7581	0.7461	0.9839	0.00877
2016-12-09	772.794	0.007135	3.69148	7.94785	8.8348	0.000212		2017-05-26	1.1183	1.2804	0.7437	0.7447	1.0263		2017-02-17	0.00886		2016-12-09	772.794	0.007135	3.69148	7.94785	8.8348	0.000212	1.0562	1.2576	0.7588	0.7453	0.9823	0.00867
2016-12-10	774.65	0.006816	3.68027	7.77638	8.87799	0.000215		2017-05-29	1.1165	1.2841	0.7433	0.744	1.0227		2017-02-19	0.0089		2016-12-10	774.65	0.006816	3.68027	7.77638	8.87799	0.000215	#N/A	#N/A	#N/A	#N/A	#N/A	#N/A
2016-12-11	769.731	0.006744	3.63796	7.91093	9.54254	0.000223		2017-05-30	1.1185	1.2858	0.7429	0.7466	1.026		2017-02-20	0.00884		2016-12-11	769.731	0.006744	3.63796	7.91093	9.54254	0.000223	#N/A	#N/A	#N/A	#N/A	#N/A	0.0087
2016-12-12	780.087	0.006778	3.66231	8.0515	9.09878	0.000222		2017-05-31	1.1243	1.289	0.7407	0.743	1.0333		2017-02-21	0.0088		2016-12-12	780.087	0.006778	3.66231	8.0515	9.09878	0.000222	1.0635	1.268	0.7615	0.75	0.9868	0.00869
2016-12-13	780.556	0.006708	3.65028	8.10651	9.39066	0.000216		2017-06-01	1.1213	1.2881	0.7399	0.7374	1.0294		2017-02-22	0.00883		2016-12-13	780.556	0.006708	3.65028	8.10651	9.39066	0.000216	1.0627	1.2658	0.7617	0.7499	0.988	0.00868
2016-12-14	781.481	0.006705	3.61956	8.40846	9.15978	0.000217		2017-06-02	1.1282	1.2887	0.7417	0.7446	1.0393		2017-02-23	0.00888		2016-12-14	781.481	0.006705	3.61956	8.40846	9.15978	0.000217	1.0536	1.2565	0.7529	0.7406	0.9801	0.00854
2016-12-15	778.088	0.006662	3.62447	8.42192	9.29571	0.000215		2017-06-05	1.1255	1.2903	0.7422	0.7487	1.0359		2017-02-24	0.00891		2016-12-15	778.088	0.006662	3.62447	8.42192	9.29571	0.000215	1.0414	1.2419	0.7499	0.7359	0.9709	0.00846
2016-12-16	784.907	0.00671	3.62818	8.51026	9.89419	0.000217		2017-06-06	1.1278	1.2911	0.7432	0.7509	1.0394		2017-02-26	0.0089		2016-12-16	784.907	0.00671	3.62818	8.51026	9.89419	0.000217	1.0451	1.2497	0.7499	0.7306	0.9746	0.00848
2016-12-17	790.829	0.006541	3.6975	8.32496	9.73762	0.000219		2017-06-07	1.1257	1.2961	0.7402	0.7549	1.0362		2017-02-27	0.00887		2016-12-17	790.829	0.006541	3.6975	8.32496	9.73762	0.000219	#N/A	#N/A	#N/A	#N/A	#N/A	#N/A
2016-12-18	790.53	0.006574	3.67695	8.61099	9.88682	0.000218		2017-06-08	1.1214	1.2953	0.7403	0.7546	1.0338		2017-02-28	0.00887		2016-12-18	790.53	0.006574	3.67695	8.61099	9.88682	0.000218	#N/A	#N/A	#N/A	#N/A	#N/A	0.0085
2016-12-19	792.714	0.006545	3.66262	8.63122	10.3186	0.000218		2017-06-09	1.1196	1.2745	0.7424	0.753	1.0313		2017-03-01	0.00879		2016-12-19	792.714	0.006545	3.66262	8.63122	10.3186	0.000218	1.0402	1.24	0.7459	0.7246	0.9735	0.00854
2016-12-20	800.876	0.0065	3.66106	8.42837	10.2173	0.000219		2017-06-12	1.1203	1.2656	0.7505	0.7541	1.0322		2017-03-02	0.00874		2016-12-20	800.876	0.0065	3.66106	8.42837	10.2173	0.000219	1.0387	1.2367	0.748	0.726	0.9719	0.00849
2016-12-21	834.281	0.006445	3.65345	8.2796	9.81339	0.000227		2017-06-13	1.1216	1.2753	0.7552	0.7538	1.0322		2017-03-03	0.00877		2016-12-21	834.281	0.006445	3.65345	8.2796	9.81339	0.000227	1.0425	1.2354	0.7456	0.7238	0.9739	0.00851
2016-12-22	864.54	0.006363	3.71168	8.89836	9.78959	0.000225		2017-06-14	1.1218	1.2752	0.7549	0.7588	1.0298		2017-03-05	0.00878		2016-12-22	864.54	0.006363	3.71168	8.89836	9.78959	0.000225	1.0437	1.2283	0.7416	0.7217	0.9749	0.00851
2016-12-23	921.984	0.006286	4.65533	9.55165	9.55599	0.000236		2017-06-15	1.1145	1.2755	0.7536	0.7579	1.0254		2017-03-06	0.00878		2016-12-23	921.984	0.006286	4.65533	9.55165	9.55599	0.000236	1.0456	1.2292	0.7388	0.7183	0.974	0.00852
2016-12-24	898.822	0.006349	4.55154	9.65427	9.8323	0.000234		2017-06-16	1.1198	1.2776	0.7569	0.7621	1.0269		2017-03-07	0.00877		2016-12-24	898.822	0.006349	4.55154	9.65427	9.8323	0.000234	#N/A	#N/A	#N/A	#N/A	#N/A	#N/A
2016-12-25	896.183	0.006444	4.34722	9.72921	10.0078	0.00023		2017-06-19	1.1148	1.2736	0.7565	0.7599	1.0252		2017-03-08	0.00874		2016-12-25	896.183	0.006444	4.34722	9.72921	10.0078	0.00023	#N/A	#N/A	#N/A	#N/A	#N/A	0.0085
2016-12-26	907.61	0.006326	4.35548	10.272	9.70316	0.000233		2017-06-20	1.1135	1.2631	0.7538	0.7581	1.0255		2017-03-09	0.0087		2016-12-26	907.61	0.006326	4.35548	10.272	9.70316	0.000233	1.0456	1.2288	0.7402	0.7189	0.9736	0.00854
2016-12-27	933.198	0.006199	4.4694	12.6881	9.74068	0.000227		2017-06-21	1.1168	1.2671	0.75	0.7553	1.0284		2017-03-10	0.00871		2016-12-27	933.198	0.006199	4.4694	12.6881	9.74068	0.000227	1.0457	1.2271	0.7367	0.7185	0.9727	0.00852
2016-12-28	975.921	0.006173	4.57135	14.0944	10.074	0.000223		2017-06-22	1.1153	1.2682	0.7556	0.7542	1.029		2017-03-12	0.00871		2016-12-28	975.921	0.006173	4.57135	14.0944	10.074	0.000223	1.0412	1.2226	0.7374	0.7177	0.9724	0.00853
2016-12-29	973.497	0.006341	4.55548	13.1325	10.8476	0.000228		2017-06-23	1.1194	1.2718	0.7538	0.7569	1.0314		2017-03-13	0.0087		2016-12-29	973.497	0.006341	4.55548	13.1325	10.8476	0.000228	1.0492	1.2263	0.7406	0.7218	0.9777	0.00858
2016-12-30	961.238	0.006426	4.39052	12.9702	11.1099	0.000228		2017-06-26	1.1182	1.2721	0.7551	0.7585	1.0285		2017-03-14	0.00872		2016-12-30	961.238	0.006426	4.39052	12.9702	11.1099	0.000228	1.0516	1.2338	0.7444	0.7216	0.9819	0.00855
2016-12-31	963.743	0.006449	4.32529	13.7838	11.2069	0.000223		2017-06-27	1.1339	1.2816	0.7576	0.7583	1.0412		2017-03-15	0.00882		2016-12-31	963.743	0.006449	4.32529	13.7838	11.2069	0.000223	#N/A	#N/A	#N/A	#N/A	#N/A	#N/A
2017-01-01	998.325	0.006368	4.51159	13.9728	11.2292	0.000228		2017-06-28	1.1378	1.2926	0.7669	0.7641	1.0421		2017-03-16	0.00883		2017-01-01	998.325	0.006368	4.51159	13.9728	11.2292	0.000228	#N/A	#N/A	#N/A	#N/A	#N/A	0.0086
2017-01-02	1021.75	0.006311	4.64894	16.0516	11.8079	0.000226		2017-06-29	1.1441	1.3006	0.769	0.7684	1.0461		2017-03-17	0.00887		2017-01-02	1021.75	0.006311	4.64894	16.0516	11.8079	0.000226	1.0459	1.2275	0.7441	0.7186	0.9769	0.00851
2017-01-03	1043.84	0.006386	4.6262	16.0929	12.7817	0.000227		2017-06-30	1.1426	1.3027	0.7713	0.7691	1.0435		2017-03-19	0.00887		2017-01-03	1043.84	0.006386	4.6262	16.0929	12.7817	0.000227	1.0406	1.2239	0.7446	0.7226	0.9734	0.00849
2017-01-04	1154.73	0.00657	4.83785	18.5271	16.5242	0.000236		2017-07-03	1.1364	1.2937	0.7688	0.7661	1.0378		2017-03-20	0.00888		2017-01-04	1154.73	0.00657	4.83785	18.5271	16.5242	0.000236	1.0488	1.2322	0.7518	0.7284	0.9797	0.00853
2017-01-05	1013.38	0.006201	4.29272	16.1876	14.3782	0.000229		2017-07-04	1.1345	1.292	0.773	0.7604	1.0356		2017-03-21	0.00895		2017-01-05	1013.38	0.006201	4.29272	16.1876	14.3782	0.000229	1.0607	1.2418	0.7561	0.7337	0.9903	0.00867
2017-01-06	902.201	0.006315	3.86126	14.03	12.0323	0.00022		2017-07-05	1.1353	1.2935	0.7718	0.7603	1.0373		2017-03-22	0.009		2017-01-06	902.201	0.006315	3.86126	14.03	12.0323	0.00022	1.0533	1.2287	0.7555	0.7298	0.982	0.00855
2017-01-07	908.585	0.006366	3.95588	13.0632	12.4393	0.000221		2017-07-06	1.1423	1.2971	0.7705	0.7586	1.041		2017-03-23	0.00901		2017-01-07	908.585	0.006366	3.95588	13.0632	12.4393	0.000221	#N/A	#N/A	#N/A	#N/A	#N/A	#N/A
2017-01-08	911.199	0.006233	3.99458	13.4718	12.5407	0.000221		2017-07-07	1.1401	1.2892	0.7766	0.7606	1.0373		2017-03-24	0.00898		2017-01-08	911.199	0.006233	3.99458	13.4718	12.5407	0.000221	#N/A	#N/A	#N/A	#N/A	#N/A	0.0085
2017-01-09	902.828	0.006167	4.30196	13.7361	12.0925	0.000229		2017-07-10	1.14	1.2879	0.7758	0.7607	1.0355		2017-03-26	0.00905		2017-01-09	902.828	0.006167	4.30196	13.7361	12.0925	0.000229	1.0574	1.2162	0.7567	0.7353	0.9851	0.00862
2017-01-10	907.679	0.006698	4.59151	13.3913	12.4855	0.000226		2017-07-11	1.1467	1.2849	0.7743	0.7638	1.0376		2017-03-27	0.00904		2017-01-10	907.679	0.006698	4.59151	13.3913	12.4855	0.000226	1.0554	1.2177	0.7558	0.7368	0.9835	0.00864
2017-01-11	777.757	0.006411	3.84679	11.6369	11.3007	0.000205		2017-07-12	1.1412	1.2885	0.7843	0.7678	1.0359		2017-03-28	0.009		2017-01-11	777.757	0.006411	3.84679	11.6369	11.3007	0.000205	1.0582	1.2212	0.7588	0.7441	0.9862	0.00867
2017-01-12	804.834	0.006423	3.9628	11.8527	12.2248	0.000208		2017-07-13	1.1399	1.2939	0.7861	0.773	1.0339		2017-03-29	0.00901		2017-01-12	804.834	0.006423	3.9628	11.8527	12.2248	0.000208	1.0613	1.2163	0.7607	0.7483	0.9891	0.00872
2017-01-13	823.984	0.006596	3.89087	11.2682	12.594	0.000209		2017-07-14	1.1469	1.3096	0.791	0.7833	1.0379		2017-03-30	0.00893		2017-01-13	823.984	0.006596	3.89087	11.2682	12.594	0.000209	1.0644	1.2179	0.7626	0.7502	0.991	0.00873
2017-01-14	818.412	0.006863	3.90053	11.0871	12.0783	0.000209		2017-07-17	1.1479	1.3055	0.7875	0.7801	1.0388		2017-03-31	0.00898		2017-01-14	818.412	0.006863	3.90053	11.0871	12.0783	0.000209	#N/A	#N/A	#N/A	#N/A	#N/A	#N/A
2017-01-15	821.798	0.006726	3.92584	10.7621	12.3869	0.000206		2017-07-18	1.1555	1.304	0.7919	0.7916	1.0473		2017-04-02	0.00898		2017-01-15	821.798	0.006726	3.92584	10.7621	12.3869	0.000206	#N/A	#N/A	#N/A	#N/A	#N/A	0.0088
2017-01-16	831.534	0.006788	3.90254	10.6397	12.9356	0.000207		2017-07-19	1.1516	1.3018	0.7933	0.7953	1.0465		2017-04-03	0.00902		2017-01-16	831.534	0.006788	3.90254	10.6397	12.9356	0.000207	1.0603	1.2048	0.759	0.7478	0.9878	0.00876
2017-01-17	907.938	0.0068	3.93905	12.3899	14.2489	0.000215		2017-07-20	1.1631	1.2974	0.7943	0.7958	1.0513		2017-04-04	0.00903		2017-01-17	907.938	0.0068	3.93905	12.3899	14.2489	0.000215	1.0714	1.2413	0.7667	0.7567	0.9984	0.00888
2017-01-18	886.618	0.006709	3.8382	12.0484	14.0641	0.000208		2017-07-21	1.1663	1.2995	0.7975	0.7915	1.0574		2017-04-05	0.00903		2017-01-18	886.618	0.006709	3.8382	12.0484	14.0641	0.000208	1.0631	1.2259	0.7536	0.7506	0.9927	0.00872
2017-01-19	899.073	0.007034	3.86061	12.1488	15.1781	0.000211		2017-07-24	1.1642	1.3029	0.7994	0.7924	1.0564		2017-04-06	0.00902		2017-01-19	899.073	0.007034	3.86061	12.1488	15.1781	0.000211	1.0664	1.2342	0.7509	0.7561	0.9938	0.00871
2017-01-20	895.026	0.006675	3.89001	11.9094	15.1593	0.000209		2017-07-25	1.1652	1.3026	0.7994	0.7937	1.0498		2017-04-07	0.009		2017-01-20	895.026	0.006675	3.89001	11.9094	15.1593	0.000209	1.0703	1.2375	0.7508	0.7556	0.9981	0.00872
2017-01-21	921.789	0.006706	3.90451	12.0285	14.9709	0.000208		2017-07-26	1.1734	1.3121	0.8034	0.8006	1.0517		2017-04-09	0.009		2017-01-21	921.789	0.006706	3.90451	12.0285	14.9709	0.000208	#N/A	#N/A	#N/A	#N/A	#N/A	#N/A
2017-01-22	924.673	0.006713	3.84294	12.1835	15.1108	0.000207		2017-07-27	1.1677	1.3067	0.7965	0.7967	1.0364		2017-04-10	0.00901		2017-01-22	924.673	0.006713	3.84294	12.1835	15.1108	0.000207	#N/A	#N/A	#N/A	#N/A	#N/A	0.0088
2017-01-23	921.012	0.006697	3.83576	12.2517	15.1902	0.000208		2017-07-28	1.1752	1.3135	0.8043	0.7987	1.0322		2017-04-11	0.00912		2017-01-23	921.012	0.006697	3.83576	12.2517	15.1902	0.000208	1.0765	1.2535	0.7554	0.7583	1.0035	0.00887
2017-01-24	892.687	0.00654	3.7861	11.8143	14.0899	0.000202		2017-07-31	1.1842	1.3214	0.8014	0.8003	1.0341		2017-04-12	0.00917		2017-01-24	892.687	0.00654	3.7861	11.8143	14.0899	0.000202	1.0731	1.2521	0.76	0.7582	0.999	0.00879
2017-01-25	901.542	0.006513	3.71453	11.8298	14.5104	0.000204		2017-08-01	1.1802	1.3203	0.7975	0.7968	1.0355		2017-04-13	0.00917		2017-01-25	901.542	0.006513	3.71453	11.8298	14.5104	0.000204	1.0748	1.2634	0.7651	0.7572	1.0005	0.00883
2017-01-26	917.586	0.00669	3.83432	11.9809	15.0423	0.000208		2017-08-02	1.1856	1.3223	0.7955	0.7967	1.03		2017-04-14	0.0092		2017-01-26	917.586	0.00669	3.83432	11.9809	15.0423	0.000208	1.0682	1.2593	0.764	0.7536	1.0001	0.00873
2017-01-27	919.75	0.006415	3.85588	12.0966	15.3424	0.000204		2017-08-03	1.187	1.3139	0.7945	0.7949	1.0325		2017-04-16	0.0092		2017-01-27	919.75	0.006415	3.85588	12.0966	15.3424	0.000204	1.0699	1.2555	0.7603	0.7551	1.0002	0.00869
2017-01-28	921.59	0.006342	3.85295	12.8476	15.2684	0.000209		2017-08-04	1.1772	1.3036	0.7904	0.7926	1.0278		2017-04-17	0.00918		2017-01-28	921.59	0.006342	3.85295	12.8476	15.2684	0.000209	#N/A	#N/A	#N/A	#N/A	#N/A	#N/A
2017-01-29	919.496	0.006402	3.8521	12.6556	15.5058	0.000204		2017-08-07	1.1796	1.3035	0.7886	0.7913	1.0276		2017-04-18	0.00922		2017-01-29	919.496	0.006402	3.8521	12.6556	15.5058	0.000204	#N/A	#N/A	#N/A	#N/A	#N/A	0.0087
2017-01-30	920.382	0.006381	4.02125	12.7073	15.9608	0.000208		2017-08-08	1.175	1.2991	0.7894	0.7913	1.0264		2017-04-19	0.00919		2017-01-30	920.382	0.006381	4.02125	12.7073	15.9608	0.000208	1.0695	1.2486	0.7623	0.7556	1.0048	0.00879
2017-01-31	970.403	0.006314	4.07864	12.9851	16.0669	0.000206		2017-08-09	1.1759	1.3005	0.7874	0.7889	1.0377		2017-04-20	0.00915		2017-01-31	970.403	0.006314	4.07864	12.9851	16.0669	0.000206	1.0798	1.2579	0.7674	0.7585	1.0108	0.00886
2017-02-01	989.023	0.00654	4.07533	13.2678	16.033	0.000209		2017-08-10	1.1772	1.2975	0.7847	0.7875	1.0389		2017-04-21	0.00917		2017-02-01	989.023	0.00654	4.07533	13.2678	16.033	0.000209	1.0769	1.2658	0.7664	0.7586	1.007	0.00883
2017-02-02	1011.8	0.006469	4.08527	13.1361	16.3094	0.000211		2017-08-11	1.1821	1.3012	0.789	0.7894	1.0396		2017-04-23	0.00906		2017-02-02	1011.8	0.006469	4.08527	13.1361	16.3094	0.000211	1.0758	1.2528	0.7677	0.7658	1.0073	0.00886
2017-02-03	1029.91	0.006474	4.08256	12.8638	17.5204	0.000213		2017-08-14	1.178	1.2965	0.7861	0.7851	1.0287		2017-04-24	0.00911		2017-02-03	1029.91	0.006474	4.08256	12.8638	17.5204	0.000213	1.0784	1.2488	0.7679	0.7683	1.0075	0.00887
2017-02-04	1042.9	0.006492	4.058	12.6133	17.6217	0.000211		2017-08-15	1.1735	1.287	0.7839	0.7822	1.0281		2017-04-25	0.009		2017-02-04	1042.9	0.006492	4.058	12.6133	17.6217	0.000211	#N/A	#N/A	#N/A	#N/A	#N/A	#N/A
2017-02-05	1027.34	0.006442	4.04292	12.8024	17.0589	0.000211		2017-08-16	1.177	1.289	0.7924	0.7924	1.0354		2017-04-26	0.009		2017-02-05	1027.34	0.006442	4.04292	12.8024	17.0589	0.000211	#N/A	#N/A	#N/A	#N/A	#N/A	0.0089
2017-02-06	1038.15	0.00645	4.04401	12.8842	17.122	0.000214		2017-08-17	1.1724	1.2869	0.7887	0.7886	1.0385		2017-04-27	0.00899		2017-02-06	1038.15	0.00645	4.04401	12.8842	17.122	0.000214	1.075	1.247	0.7644	0.766	1.0091	0.00895
2017-02-07	1061.35	0.006407	4.04037	12.6499	17.1354	0.000208		2017-08-18	1.1762	1.2876	0.7945	0.7931	1.0363		2017-04-28	0.00896		2017-02-07	1061.35	0.006407	4.04037	12.6499	17.1354	0.000208	1.0681	1.2511	0.7585	0.7625	1.0024	0.0089
2017-02-08	1063.07	0.006438	4.02317	12.8034	17.3457	0.000211		2017-08-21	1.1816	1.2901	0.7964	0.7939	1.0395		2017-04-30	0.00898		2017-02-08	1063.07	0.006438	4.02317	12.8034	17.3457	0.000211	1.0698	1.2539	0.7608	0.7646	1.0054	0.00893
2017-02-09	994.383	0.006374	3.79859	12.1231	16.5848	0.000204		2017-08-22	1.1762	1.2824	0.7962	0.7911	1.0329		2017-05-01	0.00894		2017-02-09	994.383	0.006374	3.79859	12.1231	16.5848	0.000204	1.0656	1.2496	0.7608	0.7624	0.9982	0.00883
2017-02-10	988.674	0.006289	3.77721	11.9798	16.6729	0.000208		2017-08-23	1.1807	1.28	0.7964	0.7904	1.0359		2017-05-02	0.00893		2017-02-10	988.674	0.006289	3.77721	11.9798	16.6729	0.000208	1.0641	1.2491	0.7644	0.7676	0.9975	0.00883
2017-02-11	1004.45	0.006333	3.7931	12.2445	17.1469	0.00021		2017-08-24	1.1799	1.28	0.7988	0.7902	1.0358		2017-05-03	0.00887		2017-02-11	1004.45	0.006333	3.7931	12.2445	17.1469	0.00021	#N/A	#N/A	#N/A	#N/A	#N/A	#N/A
2017-02-12	999.181	0.006269	3.76437	12.331	16.9063	0.000208		2017-08-25	1.1926	1.2887	0.8014	0.7934	1.0452		2017-05-04	0.00889		2017-02-12	999.181	0.006269	3.76437	12.331	16.9063	0.000208	#N/A	#N/A	#N/A	#N/A	#N/A	0.0088
2017-02-13	990.642	0.006251	3.71789	12.1973	16.8759	0.000208		2017-08-28	1.1979	1.2933	0.7995	0.7963	1.0468		2017-05-05	0.00887		2017-02-13	990.642	0.006251	3.71789	12.1973	16.8759	0.000208	1.0598	1.2528	0.765	0.764	0.9944	0.00879
2017-02-14	1004.55	0.006278	3.7708	12.9933	18.1508	0.000209		2017-08-29	1.1972	1.292	0.7993	0.7947	1.0466		2017-05-07	0.00885		2017-02-14	1004.55	0.006278	3.7708	12.9933	18.1508	0.000209	1.0577	1.247	0.7647	0.7664	0.9939	0.00875
2017-02-15	1007.48	0.006147	3.80928	13.6168	19.6312	0.000209		2017-08-30	1.1883	1.2926	0.7923	0.7905	1.0378		2017-05-08	0.00883		2017-02-15	1007.48	0.006147	3.80928	13.6168	19.6312	0.000209	1.0601	1.2459	0.7646	0.771	0.9947	0.00876
2017-02-16	1027.44	0.006027	3.78681	13.1021	19.5174	0.000207		2017-08-31	1.191	1.2931	0.8012	0.7947	1.0432		2017-05-09	0.00877		2017-02-16	1027.44	0.006027	3.78681	13.1021	19.5174	0.000207	1.0674	1.249	0.7651	0.7694	1.0029	0.00883
2017-02-17	1046.21	0.005935	3.83036	13.2959	20.0017	0.000209		2017-09-01	1.1859	1.2951	0.8067	0.7968	1.0366		2017-05-10	0.00875		2017-02-17	1046.21	0.005935	3.83036	13.2959	20.0017	0.000209	1.0614	1.2414	0.7634	0.7671	0.9972	0.00886
2017-02-18	1054.42	0.005569	3.79103	13.3616	21.4074	0.000197		2017-09-04	1.1896	1.2932	0.8053	0.7944	1.0433		2017-05-11	0.00878		2017-02-18	1054.42	0.005569	3.79103	13.3616	21.4074	0.000197	#N/A	#N/A	#N/A	#N/A	#N/A	#N/A
2017-02-19	1047.87	0.005878	3.76226	12.9938	22.5473	0.000208		2017-09-05	1.1914	1.3033	0.8083	0.7996	1.0468		2017-05-12	0.00882		2017-02-19	1047.87	0.005878	3.76226	12.9938	22.5473	0.000208	#N/A	#N/A	#N/A	#N/A	#N/A	0.0089
2017-02-20	1079.98	0.005873	3.76766	12.2205	21.5879	0.000207		2017-09-06	1.1917	1.3043	0.818	0.8	1.0456		2017-05-14	0.00884		2017-02-20	1079.98	0.005873	3.76766	12.2205	21.5879	0.000207	1.0614	1.2461	0.7631	0.7689	0.9972	0.00884
2017-02-21	1115.3	0.005832	3.78328	12.3369	21.2456	0.000208		2017-09-07	1.2023	1.3101	0.8253	0.8047	1.0519		2017-05-15	0.00879		2017-02-21	1115.3	0.005832	3.78328	12.3369	21.2456	0.000208	1.0537	1.2473	0.7609	0.7675	0.9904	0.0088
2017-02-22	1117.44	0.00586	3.80522	12.7652	22.1215	0.000202		2017-09-08	1.2035	1.3198	0.8227	0.8059	1.0588		2017-05-16	0.00884		2017-02-22	1117.44	0.00586	3.80522	12.7652	22.1215	0.000202	1.0556	1.2451	0.7597	0.7703	0.9897	0.00883
2017-02-23	1166.72	0.005895	3.84295	12.8719	25.2214	0.000208		2017-09-11	1.1953	1.3163	0.8257	0.8029	1.0458		2017-05-17	0.00902		2017-02-23	1166.72	0.005895	3.84295	12.8719	25.2214	0.000208	1.0581	1.2555	0.7631	0.7715	0.9938	0.00888
2017-02-24	1173.68	0.005701	3.84672	11.9219	26.2023	0.000208		2017-09-12	1.1967	1.3284	0.8207	0.8019	1.0414		2017-05-18	0.00897		2017-02-24	1173.68	0.005701	3.84672	11.9219	26.2023	0.000208	1.0563	1.2468	0.7639	0.7674	0.9925	0.00891
2017-02-25	1143.84	0.005665	3.82611	11.8484	26.759	0.0002		2017-09-13	1.1886	1.3211	0.8215	0.7985	1.0371		2017-05-19	0.00899		2017-02-25	1143.84	0.005665	3.82611	11.8484	26.759	0.0002	#N/A	#N/A	#N/A	#N/A	#N/A	#N/A
2017-02-26	1165.2	0.005671	3.82672	11.8886	28.1062	0.000203		2017-09-14	1.1919	1.3397	0.8221	0.8006	1.0382		2017-05-21	0.009		2017-02-26	1165.2	0.005671	3.82672	11.8886	28.1062	0.000203	#N/A	#N/A	#N/A	#N/A	#N/A	0.0089
2017-02-27	1179.97	0.005609	3.80274	11.9604	28.1765	0.000208		2017-09-15	1.1943	1.3593	0.82	0.8002	1.0418		2017-05-22	0.00899		2017-02-27	1179.97	0.005609	3.80274	11.9604	28.1765	0.000208	1.0588	1.2444	0.7586	0.7673	0.9912	0.00887
2017-02-28	1179.97	0.005536	3.77099	12.2765	32.5069	0.000205		2017-09-18	1.1954	1.3494	0.8136	0.7961	1.04		2017-05-23	0.00895		2017-02-28	1179.97	0.005536	3.77099	12.2765	32.5069	0.000205	1.0577	1.2381	0.7519	0.7658	0.9942	0.00887
2017-03-01	1222.5	0.005408	3.7989	12.3312	42.5379	0.000203		2017-09-19	1.1994	1.3509	0.8136	0.801	1.0388		2017-05-24	0.00897		2017-03-01	1222.5	0.005408	3.7989	12.3312	42.5379	0.000203	1.0548	1.2295	0.7505	0.7676	0.9912	0.00879
2017-03-02	1251.01	0.005991	3.92423	13.1136	42.4401	0.000205		2017-09-20	1.1893	1.3494	0.8116	0.8032	1.031		2017-05-25	0.00894		2017-03-02	1251.01	0.005991	3.92423	13.1136	42.4401	0.000205	1.0507	1.2267	0.7468	0.7572	0.9869	0.00874
2017-03-03	1274.99	0.006339	3.92082	13.9105	47.3752	0.000211		2017-09-21	1.1941	1.3579	0.8113	0.7933	1.0301		2017-05-26	0.00898		2017-03-03	1274.99	0.006339	3.92082	13.9105	47.3752	0.000211	1.0623	1.2295	0.7476	0.7595	0.9925	0.00877
2017-03-04	1255.15	0.006299	3.884	13.6728	43.3752	0.000205		2017-09-22	1.1954	1.3493	0.8105	0.7963	1.0317		2017-05-28	0.00899		2017-03-04	1255.15	0.006299	3.884	13.6728	43.3752	0.000205	#N/A	#N/A	#N/A	#N/A	#N/A	#N/A
2017-03-05	1267.12	0.006129	3.90156	15.1814	42.3108	0.000206		2017-09-25	1.1848	1.3467	0.8084	0.7936	1.0347		2017-05-29	0.00899		2017-03-05	1267.12	0.006129	3.90156	15.1814	42.3108	0.000206	#N/A	#N/A	#N/A	#N/A	#N/A	0.00878
2017-03-06	1272.83	0.006057	3.9214	15.4127	46.4966	0.00021		2017-09-26	1.1793	1.3458	0.8099	0.7887	1.0321		2017-05-30	0.00902		2017-03-06	1272.83	0.006057	3.9214	15.4127	46.4966	0.00021	1.0581	1.2236	0.7457	0.7579	0.9881	0.00878
2017-03-07	1223.54	0.006534	3.82148	13.5339	45.6835	0.000209		2017-09-27	1.1744	1.3387	0.8016	0.7849	1.0287		2017-05-31	0.00903		2017-03-07	1223.54	0.006534	3.82148	13.5339	45.6835	0.000209	1.0566	1.22	0.7454	0.7588	0.9867	0.00877
2017-03-08	1150	0.006509	3.776	12.4721	42.3271	0.000208		2017-09-28	1.1786	1.3442	0.8047	0.7857	1.0308		2017-06-01	0.00898		2017-03-08	1150	0.006509	3.776	12.4721	42.3271	0.000208	1.0541	1.217	0.7411	0.7527	0.9855	0.00874
2017-03-09	1188.49	0.006498	3.83842	13.0297	51.056	0.000211		2017-09-29	1.1814	1.3397	0.802	0.7834	1.0329		2017-06-02	0.00906		2017-03-09	1188.49	0.006498	3.83842	13.0297	51.056	0.000211	1.0577	1.2167	0.7402	0.7506	0.988	0.0087
2017-03-10	1116.72	0.006227	3.75217	13.2142	50.4224	0.000204		2017-10-02	1.1732	1.3277	0.7994	0.7827	1.0259		2017-06-04	0.00905		2017-03-10	1116.72	0.006227	3.75217	13.2142	50.4224	0.000204	1.0672	1.2171	0.7423	0.7542	0.9891	0.00871
2017-03-11	1175.83	0.006238	3.798	14.6868	72.9285	0.000211		2017-10-03	1.1744	1.3236	0.8008	0.7835	1.027		2017-06-05	0.00905		2017-03-11	1175.83	0.006238	3.798	14.6868	72.9285	0.000211	#N/A	#N/A	#N/A	#N/A	#N/A	#N/A
2017-03-12	1221.38	0.006255	3.84257	16.7919	77.0757	0.000229		2017-10-04	1.176	1.3245	0.8016	0.7864	1.0255		2017-06-06	0.00914		2017-03-12	1221.38	0.006255	3.84257	16.7919	77.0757	0.000229	#N/A	#N/A	#N/A	#N/A	#N/A	0.00871
2017-03-13	1231.92	0.006385	4.17054	18.1326	74.6146	0.000247		2017-10-05	1.1711	1.3119	0.7958	0.7795	1.0222		2017-06-07	0.00911		2017-03-13	1231.92	0.006385	4.17054	18.1326	74.6146	0.000247	1.0654	1.2219	0.7437	0.7571	0.9929	0.0087
2017-03-14	1240	0.006381	4.05519	17.7598	88.2417	0.000238		2017-10-06	1.1734	1.3066	0.7977	0.7771	1.0225		2017-06-08	0.00909		2017-03-14	1240	0.006381	4.05519	17.7598	88.2417	0.000238	1.0604	1.2154	0.7418	0.756	0.99	0.00872
2017-03-15	1249.61	0.006314	4.16087	18.9837	95.0888	0.000243		2017-10-09	1.1741	1.3142	0.7968	0.7753	1.0207		2017-06-09	0.00906		2017-03-15	1249.61	0.006314	4.16087	18.9837	95.0888	0.000243	1.0735	1.2292	0.7517	0.771	0.9997	0.00882
2017-03-16	1187.81	0.006394	4.2371	22.4835	89.8106	0.000235		2017-10-10	1.1806	1.3204	0.7991	0.7778	1.0255		2017-06-11	0.00906		2017-03-16	1187.81	0.006394	4.2371	22.4835	89.8106	0.000235	1.0766	1.236	0.7508	0.7678	1.0036	0.00883
2017-03-17	1100.23	0.006116	4.0551	22.3512	99.1402	0.000223		2017-10-11	1.1859	1.3223	0.8025	0.7788	1.0272		2017-06-12	0.0091		2017-03-17	1100.23	0.006116	4.0551	22.3512	99.1402	0.000223	1.0738	1.2394	0.7491	0.7702	1.0013	0.00887
2017-03-18	973.818	0.00671	3.96762	20.0662	109.243	0.000219		2017-10-12	1.183	1.3262	0.8016	0.7822	1.0252		2017-06-13	0.00909		2017-03-18	973.818	0.00671	3.96762	20.0662	109.243	0.000219	#N/A	#N/A	#N/A	#N/A	#N/A	#N/A
2017-03-19	1036.74	0.006912	3.95641	23.2876	108.229	0.000235		2017-10-13	1.1823	1.3287	0.8021	0.7889	1.0262		2017-06-14	0.00913		2017-03-19	1036.74	0.006912	3.95641	23.2876	108.229	0.000235	#N/A	#N/A	#N/A	#N/A	#N/A	0.00887
2017-03-20	1054.23	0.006975	4.03331	22.5075	100.054	0.000236		2017-10-16	1.1797	1.325	0.7988	0.7851	1.0251		2017-06-15	0.00902		2017-03-20	1054.23	0.006975	4.03331	22.5075	100.054	0.000236	1.0739	1.2358	0.7492	0.773	1.0013	0.00888
2017-03-21	1120.54	0.006909	4.00922	21.2863	95.3786	0.000246		2017-10-17	1.1766	1.3191	0.7986	0.7845	1.022		2017-06-16	0.00902		2017-03-21	1120.54	0.006909	4.00922	21.2863	95.3786	0.000246	1.0811	1.2479	0.749	0.7691	1.0061	0.00895
2017-03-22	1049.14	0.007301	3.93649	21.4197	101.51	0.000243		2017-10-18	1.1787	1.3205	0.8021	0.7846	1.0188		2017-06-18	0.00902		2017-03-22	1049.14	0.007301	3.93649	21.4197	101.51	0.000243	1.0797	1.2484	0.7502	0.7678	1.0088	0.009
2017-03-23	1038.59	0.010582	3.98003	21.822	101.432	0.000242		2017-10-19	1.1852	1.3159	0.8009	0.788	1.0243		2017-06-19	0.00897		2017-03-23	1038.59	0.010582	3.98003	21.822	101.432	0.000242	1.0783	1.2521	0.749	0.7627	1.0067	0.00901
2017-03-24	937.52	0.010518	4.08396	21.0953	97.2659	0.000264		2017-10-20	1.1785	1.319	0.792	0.7819	1.0159		2017-06-20	0.00897		2017-03-24	937.52	0.010518	4.08396	21.0953	97.2659	0.000264	1.0799	1.247	0.7475	0.7623	1.0087	0.00898
2017-03-25	972.779	0.009116	4.07062	20.135	94.3252	0.000298		2017-10-23	1.1749	1.3197	0.7903	0.7806	1.0152		2017-06-21	0.00898		2017-03-25	972.779	0.009116	4.07062	20.135	94.3252	0.000298	#N/A	#N/A	#N/A	#N/A	#N/A	#N/A
2017-03-26	966.725	0.009545	4.06074	19.6117	93.6303	0.000272		2017-10-24	1.1761	1.3136	0.789	0.7776	1.009		2017-06-22	0.00898		2017-03-26	966.725	0.009545	4.06074	19.6117	93.6303	0.000272	#N/A	#N/A	#N/A	#N/A	#N/A	0.00905
2017-03-27	1045.77	0.009597	4.07528	19.6618	85.6569	0.000254		2017-10-25	1.1813	1.3264	0.7815	0.7704	1.0105		2017-06-23	0.00899		2017-03-27	1045.77	0.009597	4.07528	19.6618	85.6569	0.000254	1.0865	1.2556	0.7476	0.7618	1.0145	0.00904
2017-03-28	1047.15	0.009514	4.15568	19.8068	87.8879	0.000273		2017-10-26	1.165	1.316	0.7784	0.7661	1.0023		2017-06-25	0.00899		2017-03-28	1047.15	0.009514	4.15568	19.8068	87.8879	0.000273	1.0813	1.245	0.7472	0.7634	1.0076	0.009
2017-03-29	1039.97	0.010101	4.1859	21.1449	84.3977	0.000272		2017-10-27	1.161	1.3129	0.7808	0.7679	1.0023		2017-06-26	0.00894		2017-03-29	1039.97	0.010101	4.1859	21.1449	84.3977	0.000272	1.0767	1.2434	0.7504	0.767	1.0034	0.00901
2017-03-30	1026.43	0.013276	6.98063	20.8784	79.6059	0.000304		2017-10-30	1.1651	1.3208	0.7794	0.7688	1.0056		2017-06-27	0.0089		2017-03-30	1026.43	0.013276	6.98063	20.8784	79.6059	0.000304	1.0675	1.2469	0.7494	0.7641	0.9988	0.00893
2017-03-31	1071.79	0.020889	6.66706	20.5371	74.9085	0.000328		2017-10-31	1.1646	1.3283	0.7761	0.7657	1.0023		2017-06-28	0.0089		2017-03-31	1071.79	0.020889	6.66706	20.5371	74.9085	0.000328	1.0652	1.255	0.751	0.7629	0.9969	0.00898
2017-04-01	1080.5	0.021892	6.88352	21.495	68.5965	0.000335		2017-11-01	1.1619	1.3246	0.7771	0.7676	0.9967		2017-06-29	0.00891		2017-04-01	1080.5	0.021892	6.88352	21.495	68.5965	0.000335	#N/A	#N/A	#N/A	#N/A	#N/A	#N/A
2017-04-02	1102.17	0.061159	7.7445	20.1395	57.0674	0.000489		2017-11-02	1.1658	1.3059	0.7807	0.7713	1.0007		2017-06-30	0.0089		2017-04-02	1102.17	0.061159	7.7445	20.1395	57.0674	0.000489	#N/A	#N/A	#N/A	#N/A	#N/A	0.00898
2017-04-03	1143.81	0.033023	8.07058	20.3284	61.7631	0.000427		2017-11-03	1.1609	1.3076	0.7835	0.7651	0.9993		2017-07-02	0.00892		2017-04-03	1143.81	0.033023	8.07058	20.3284	61.7631	0.000427	1.0671	1.2487	0.7474	0.7605	0.9983	0.00902
2017-04-04	1133.25	0.037455	8.28936	21.3534	69.0654	0.000432		2017-11-06	1.161	1.3172	0.7872	0.7692	1.0025		2017-07-03	0.00882		2017-04-04	1133.25	0.037455	8.28936	21.3534	69.0654	0.000432	1.0674	1.2441	0.7461	0.7565	0.998	0.00903
2017-04-05	1124.78	0.035544	11.094	19.6174	74.3694	0.000442		2017-11-07	1.1586	1.3167	0.7829	0.7645	1		2017-07-04	0.00883		2017-04-05	1124.78	0.035544	11.094	19.6174	74.3694	0.000442	1.0663	1.2483	0.7443	0.757	0.9951	0.00903
2017-04-06	1182.68	0.032665	10.2517	19.2707	66.5261	0.00045		2017-11-08	1.1595	1.3116	0.7857	0.7678	0.9999		2017-07-05	0.00883		2017-04-06	1182.68	0.032665	10.2517	19.2707	66.5261	0.00045	1.0644	1.247	0.7455	0.7546	0.9951	0.00902
2017-04-07	1176.9	0.03632	9.37156	19.3867	66.1881	0.000398		2017-11-09	1.1642	1.3151	0.7885	0.7679	1.006		2017-07-06	0.00883		2017-04-07	1176.9	0.03632	9.37156	19.3867	66.1881	0.000398	1.059	1.2373	0.7459	0.75	0.9911	0.009
2017-04-08	1175.95	0.035849	9.91621	20.8306	67.7546	0.000432		2017-11-10	1.1665	1.3191	0.7885	0.7662	1.0042		2017-07-07	0.00878		2017-04-08	1175.95	0.035849	9.91621	20.8306	67.7546	0.000432	#N/A	#N/A	#N/A	#N/A	#N/A	#N/A
2017-04-09	1187.87	0.03402	8.70985	20.6763	64.6952	0.000381		2017-11-13	1.1667	1.3116	0.7853	0.7622	1.0037		2017-07-09	0.00878		2017-04-09	1187.87	0.03402	8.70985	20.6763	64.6952	0.000381	#N/A	#N/A	#N/A	#N/A	#N/A	0.009
2017-04-10	1187.13	0.033598	8.91704	21.8284	61.3148	0.0004		2017-11-14	1.1798	1.3165	0.7855	0.7631	1.0107		2017-07-10	0.00877		2017-04-10	1187.13	0.033598	8.91704	21.8284	61.3148	0.0004	1.0596	1.2414	0.7503	0.7501	0.9915	0.00901
2017-04-11	1205.01	0.032952	8.85383	21.3556	60.5319	0.00039		2017-11-15	1.1792	1.3171	0.7834	0.7588	1.0118		2017-07-11	0.00878		2017-04-11	1205.01	0.032952	8.85383	21.3556	60.5319	0.00039	1.0602	1.2491	0.7504	0.7499	0.9926	0.00912
2017-04-12	1200.37	0.034336	10.7856	21.764	68.0011	0.000414		2017-11-16	1.177	1.3195	0.7839	0.7588	1.0059		2017-07-12	0.00884		2017-04-12	1200.37	0.034336	10.7856	21.764	68.0011	0.000414	1.0666	1.254	0.7546	0.7521	0.9969	0.00917
2017-04-13	1169.28	0.034383	10.1495	21.4805	72.5717	0.000425		2017-11-17	1.1795	1.3214	0.7835	0.7566	1.0115		2017-07-13	0.00883		2017-04-13	1169.28	0.034383	10.1495	21.4805	72.5717	0.000425	1.0614	1.2506	0.7502	0.7569	0.9939	0.00917
2017-04-14	1167.54	0.033779	10.39	20.5914	70.774	0.000426		2017-11-20	1.1732	1.3235	0.7801	0.755	1.0064		2017-07-14	0.00889		2017-04-14	1167.54	0.033779	10.39	20.5914	70.774	0.000426	1.0612	1.2524	0.7504	0.7577	0.9946	0.0092
2017-04-15	1172.52	0.033955	10.7946	20.7108	75.0142	0.000418		2017-11-21	1.1738	1.3239	0.7826	0.7579	1.0087		2017-07-16	0.00889		2017-04-15	1172.52	0.033955	10.7946	20.7108	75.0142	0.000418	#N/A	#N/A	#N/A	#N/A	#N/A	#N/A
2017-04-16	1182.94	0.033462	10.7149	20.4595	75.3404	0.000454		2017-11-22	1.1822	1.3326	0.7879	0.7619	1.0184		2017-07-17	0.00888		2017-04-16	1182.94	0.033462	10.7149	20.4595	75.3404	0.000454	#N/A	#N/A	#N/A	#N/A	#N/A	0.0092
2017-04-17	1193.91	0.033655	10.4216	20.5611	75.6427	0.000459		2017-11-23	1.1851	1.331	0.7865	0.7624	1.0188		2017-07-18	0.00892		2017-04-17	1193.91	0.033655	10.4216	20.5611	75.6427	0.000459	1.0643	1.2565	0.7509	0.759	0.9955	0.00918
2017-04-18	1211.67	0.033184	10.3201	21.0587	72.8343	0.000459		2017-11-24	1.193	1.3337	0.7864	0.7614	1.0206		2017-07-19	0.00893		2017-04-18	1211.67	0.033184	10.3201	21.0587	72.8343	0.000459	1.0734	1.2841	0.7476	0.756	1.0037	0.00922
2017-04-19	1210.29	0.030173	9.65808	20.3945	72.2833	0.000448		2017-11-27	1.1898	1.3318	0.7832	0.7602	1.0188		2017-07-20	0.00894		2017-04-19	1210.29	0.030173	9.65808	20.3945	72.2833	0.000448	1.0711	1.2779	0.7416	0.7498	1.0015	0.00919
2017-04-20	1229.08	0.029984	10.3349	20.2405	71.4487	0.000443		2017-11-28	1.1841	1.3338	0.7803	0.7595	1.016		2017-07-21	0.009		2017-04-20	1229.08	0.029984	10.3349	20.2405	71.4487	0.000443	1.0717	1.2813	0.7424	0.7527	1.0013	0.00915
2017-04-21	1222.05	0.032779	11.2278	20.2927	70.8779	0.000451		2017-11-29	1.1847	1.3409	0.7773	0.7571	1.0156		2017-07-23	0.009		2017-04-21	1222.05	0.032779	11.2278	20.2927	70.8779	0.000451	1.0728	1.2813	0.7408	0.7543	1.0042	0.00917
2017-04-22	1231.71	0.03177	13.0646	20.1221	71.2234	0.000464		2017-11-30	1.1904	1.3526	0.7754	0.7567	1.0167		2017-07-24	0.009		2017-04-22	1231.71	0.03177	13.0646	20.1221	71.2234	0.000464	#N/A	#N/A	#N/A	#N/A	#N/A	#N/A
2017-04-23	1207.21	0.031278	13.9391	19.7183	68.8856	0.000522		2017-12-01	1.1891	1.3473	0.7884	0.761	1.024		2017-07-25	0.00894		2017-04-23	1207.21	0.031278	13.9391	19.7183	68.8856	0.000522	#N/A	#N/A	#N/A	#N/A	#N/A	0.00906
2017-04-24	1250.15	0.031384	14.9655	19.5584	72.1988	0.000515		2017-12-04	1.1866	1.3479	0.7893	0.7599	1.0152		2017-07-26	0.009		2017-04-24	1250.15	0.031384	14.9655	19.5584	72.1988	0.000515	1.0868	1.2794	0.7407	0.7571	1.0043	0.00911
2017-04-25	1265.49	0.032346	15.2128	19.6525	72.0681	0.000527		2017-12-05	1.1826	1.3443	0.7882	0.7607	1.0128		2017-07-27	0.00899		2017-04-25	1265.49	0.032346	15.2128	19.6525	72.0681	0.000527	1.0926	1.2841	0.7368	0.7536	1.0064	0.009
2017-04-26	1281.08	0.032797	14.8481	19.3718	71.5267	0.000544		2017-12-06	1.1796	1.3394	0.7819	0.7563	1.0102		2017-07-28	0.00904		2017-04-26	1281.08	0.032797	14.8481	19.3718	71.5267	0.000544	1.0903	1.2847	0.7345	0.7474	1.0068	0.009
2017-04-27	1317.73	0.034816	14.622	21.2078	78.1679	0.000632		2017-12-07	1.1773	1.3474	0.7782	0.7512	1.0056		2017-07-30	0.00904		2017-04-27	1317.73	0.034816	14.622	21.2078	78.1679	0.000632	1.0873	1.2904	0.7335	0.7469	1.0059	0.00899
2017-04-28	1316.48	0.044475	14.3415	22.3481	79.4864	0.000678		2017-12-08	1.1764	1.3392	0.7785	0.7506	1.0071		2017-07-31	0.00907		2017-04-28	1316.48	0.044475	14.3415	22.3481	79.4864	0.000678	1.0897	1.2951	0.7325	0.7489	1.0048	0.00896
2017-04-29	1321.79	0.052868	15.7421	22.7623	94.9532	0.000734		2017-12-11	1.1768	1.3339	0.778	0.7527	1.0082		2017-08-01	0.00906		2017-04-29	1321.79	0.052868	15.7421	22.7623	94.9532	0.000734	#N/A	#N/A	#N/A	#N/A	#N/A	#N/A
2017-04-30	1347.89	0.051607	15.7056	23.7242	91.5474	0.000746		2017-12-12	1.1742	1.3317	0.7775	0.7559	1.0085		2017-08-02	0.00903		2017-04-30	1347.89	0.051607	15.7056	23.7242	91.5474	0.000746	#N/A	#N/A	#N/A	#N/A	#N/A	0.00898
2017-05-01	1421.6	0.055115	15.9177	22.7678	88.1171	0.000686		2017-12-13	1.1826	1.342	0.7803	0.7637	1.0146		2017-08-03	0.00909		2017-05-01	1421.6	0.055115	15.9177	22.7678	88.1171	0.000686	1.0899	1.2886	0.7309	0.7526	1.0037	0.00894
2017-05-02	1452.82	0.053908	15.895	23.0424	86.2357	0.00061		2017-12-14	1.1778	1.3432	0.7815	0.7666	1.0109		2017-08-04	0.00903		2017-05-02	1452.82	0.053908	15.895	23.0424	86.2357	0.00061	1.093	1.2938	0.7295	0.7536	1.0085	0.00893
2017-05-03	1490.09	0.06049	21.0426	25.2	90.0809	0.000678		2017-12-15	1.1754	1.3321	0.7775	0.7645	1.0096		2017-08-06	0.00903		2017-05-03	1490.09	0.06049	21.0426	25.2	90.0809	0.000678	1.0885	1.2867	0.7284	0.7422	1.0053	0.00887
2017-05-04	1537.67	0.078914	23.3936	25.9863	92.8041	0.000744		2017-12-18	1.1782	1.3382	0.7773	0.7663	1.0145		2017-08-07	0.00903		2017-05-04	1537.67	0.078914	23.3936	25.9863	92.8041	0.000744	1.0984	1.2921	0.7274	0.7409	1.0139	0.00889
2017-05-05	1555.45	0.093551	26.2669	28.4516	99.0068	0.00084		2017-12-19	1.184	1.3385	0.7765	0.7666	1.0154		2017-08-08	0.00906		2017-05-05	1555.45	0.093551	26.2669	28.4516	99.0068	0.00084	1.0998	1.2981	0.7325	0.7421	1.0132	0.00887
2017-05-06	1578.8	0.101791	28.1598	28.9759	99.7587	0.001169		2017-12-20	1.1871	1.3376	0.7792	0.7667	1.013		2017-08-09	0.00908		2017-05-06	1578.8	0.101791	28.1598	28.9759	99.7587	0.001169	#N/A	#N/A	#N/A	#N/A	#N/A	#N/A
2017-05-07	1596.71	0.141763	30.2911	32.7828	106.282	0.001305		2017-12-21	1.1873	1.3385	0.7851	0.7702	1.0116		2017-08-10	0.00916		2017-05-07	1596.71	0.141763	30.2911	32.7828	106.282	0.001305	#N/A	#N/A	#N/A	#N/A	#N/A	0.00885
2017-05-08	1723.35	0.198212	28.9582	30.4683	101.097	0.001521		2017-12-22	1.1859	1.3362	0.7853	0.7716	1.0108		2017-08-11	0.00916		2017-05-08	1723.35	0.198212	28.9582	30.4683	101.097	0.001521	1.0924	1.294	0.7305	0.7387	1.0011	0.00883
2017-05-09	1755.36	0.160074	33.583	28.6592	93.302	0.001239		2017-12-25	1.1869	1.3369	0.7856	0.7717	1.0115		2017-08-13	0.00916		2017-05-09	1755.36	0.160074	33.583	28.6592	93.302	0.001239	1.0874	1.2935	0.7288	0.7345	0.9928	0.00877
2017-05-10	1787.13	0.186066	31.9621	29.8409	91.5154	0.001239		2017-12-26	1.1859	1.3374	0.788	0.7728	1.011		2017-08-14	0.00912		2017-05-10	1787.13	0.186066	31.9621	29.8409	91.5154	0.001239	1.0868	1.2938	0.7323	0.7369	0.9912	0.00875
2017-05-11	1848.57	0.183135	30.7177	29.5133	91.5357	0.001212		2017-12-27	1.1888	1.3397	0.7902	0.7768	1.0139		2017-08-15	0.00904		2017-05-11	1848.57	0.183135	30.7177	29.5133	91.5357	0.001212	1.0861	1.2886	0.7301	0.7379	0.9923	0.00878
2017-05-12	1724.24	0.206068	27.4549	28.6782	86.8034	0.001183		2017-12-28	1.1943	1.3443	0.7956	0.7798	1.0219		2017-08-16	0.00907		2017-05-12	1724.24	0.206068	27.4549	28.6782	86.8034	0.001183	1.0931	1.2891	0.7294	0.7386	0.9993	0.00882
2017-05-13	1804.91	0.214878	28.912	28.4699	89.3455	0.001184		2017-12-29	1.1998	1.3515	0.795	0.7802	1.0264		2017-08-17	0.00913		2017-05-13	1804.91	0.214878	28.912	28.4699	89.3455	0.001184	#N/A	#N/A	#N/A	#N/A	#N/A	#N/A
2017-05-14	1808.91	0.220223	28.893	28.5324	89.7996	0.001274		2018-01-01	1.201	1.3503	0.7972	0.7805	1.0262		2017-08-18	0.00916		2017-05-14	1808.91	0.220223	28.893	28.5324	89.7996	0.001274	#N/A	#N/A	#N/A	#N/A	#N/A	0.00884
2017-05-15	1738.43	0.27072	25.3653	27.7874	91.4852	0.001128		2018-01-02	1.2059	1.3588	0.7992	0.783	1.0292		2017-08-20	0.00915		2017-05-15	1738.43	0.27072	25.3653	27.7874	91.4852	0.001128	1.0975	1.2893	0.7336	0.7413	1.0035	0.00879
2017-05-16	1734.45	0.349861	23.3277	26.264	85.5928	0.001059		2018-01-03	1.2014	1.3516	0.7978	0.7836	1.0235		2017-08-21	0.00918		2017-05-16	1734.45	0.349861	23.3277	26.264	85.5928	0.001059	1.1082	1.2917	0.735	0.7427	1.0142	0.00884
2017-05-17	1839.09	0.394132	25.4044	26.9264	83.2561	0.001318		2018-01-04	1.2068	1.3553	0.8009	0.7864	1.0261		2017-08-22	0.00913		2017-05-17	1839.09	0.394132	25.4044	26.9264	83.2561	0.001318	1.1159	1.2973	0.7351	0.7432	1.0214	0.00902
2017-05-18	1888.65	0.364869	28.3576	30.3315	89.7302	0.001508		2018-01-05	1.203	1.3571	0.8058	0.7864	1.0254		2017-08-23	0.00917		2017-05-18	1888.65	0.364869	28.3576	30.3315	89.7302	0.001508	1.1103	1.2939	0.7351	0.7419	1.0205	0.00897
2017-05-19	1987.71	0.327801	27.6975	31.8717	98.9839	0.001518		2018-01-08	1.1967	1.3568	0.8051	0.7841	1.0234		2017-08-24	0.00913		2017-05-19	1987.71	0.327801	27.6975	31.8717	98.9839	0.001518	1.1207	1.3035	0.74	0.7461	1.0284	0.00899
2017-05-20	2084.73	0.351634	27.506	35.0959	100.766	0.0019		2018-01-09	1.1937	1.354	0.8023	0.7823	1.0169		2017-08-25	0.00914		2017-05-20	2084.73	0.351634	27.506	35.0959	100.766	0.0019	#N/A	#N/A	#N/A	#N/A	#N/A	#N/A
2017-05-21	2041.2	0.336201	26.2982	34.6406	102.033	0.003062		2018-01-10	1.1947	1.3507	0.797	0.7843	1.0222		2017-08-27	0.00915		2017-05-21	2041.2	0.336201	26.2982	34.6406	102.033	0.003062	#N/A	#N/A	#N/A	#N/A	#N/A	0.009
2017-05-22	2173.4	0.317954	25.381	36.1657	120.729	0.003405		2018-01-11	1.2032	1.3538	0.7988	0.7891	1.0247		2017-08-28	0.00915		2017-05-22	2173.4	0.317954	25.381	36.1657	120.729	0.003405	1.1238	1.3	0.7406	0.7478	1.0272	0.00899
2017-05-23	2320.42	0.323368	32.1121	55.6222	138.067	0.003562		2018-01-12	1.2187	1.3729	0.8027	0.7913	1.0329		2017-08-29	0.00911		2017-05-23	2320.42	0.323368	32.1121	55.6222	138.067	0.003562	1.1183	1.2962	0.7399	0.7479	1.0245	0.00895
2017-05-24	2443.64	0.29589	34.4534	45.382	144.633	0.003659		2018-01-15	1.2263	1.3792	0.8045	0.7965	1.0383		2017-08-30	0.00907		2017-05-24	2443.64	0.29589	34.4534	45.382	144.633	0.003659	1.1219	1.2974	0.7459	0.7504	1.0275	0.00897
2017-05-25	2304.98	0.246065	29.9002	40.1155	119.626	0.002994		2018-01-16	1.2261	1.3793	0.8042	0.7961	1.0421		2017-08-31	0.00909		2017-05-25	2304.98	0.246065	29.9002	40.1155	119.626	0.002994	1.1211	1.294	0.7417	0.7454	1.0278	0.00894
2017-05-26	2202.42	0.271808	23.7483	38.7116	112.94	0.002424		2018-01-17	1.2186	1.3827	0.804	0.797	1.0355		2017-09-01	0.00907		2017-05-26	2202.42	0.271808	23.7483	38.7116	112.94	0.002424	1.1183	1.2804	0.7437	0.7447	1.0263	0.00898
2017-05-27	2038.87	0.212549	23.7353	33.4119	99.197	0.002541		2018-01-18	1.2239	1.3893	0.8053	0.8	1.0429		2017-09-03	0.00911		2017-05-27	2038.87	0.212549	23.7353	33.4119	99.197	0.002541	#N/A	#N/A	#N/A	#N/A	#N/A	#N/A
2017-05-28	2155.8	0.229554	24.2206	36.8426	108.144	0.002579		2018-01-19	1.2222	1.3852	0.8007	0.7993	1.0384		2017-09-04	0.00911		2017-05-28	2155.8	0.229554	24.2206	36.8426	108.144	0.002579	#N/A	#N/A	#N/A	#N/A	#N/A	0.00899
2017-05-29	2255.61	0.23207	25.2125	41.2086	117.262	0.002732		2018-01-22	1.2262	1.3987	0.8036	0.8017	1.0396		2017-09-05	0.00919		2017-05-29	2255.61	0.23207	25.2125	41.2086	117.262	0.002732	1.1165	1.2841	0.7433	0.744	1.0227	0.00899
2017-05-30	2175.47	0.205324	24.142	39.786	121.128	0.002623		2018-01-23	1.2299	1.4001	0.8054	0.7998	1.0442		2017-09-06	0.00915		2017-05-30	2175.47	0.205324	24.142	39.786	121.128	0.002623	1.1185	1.2858	0.7429	0.7466	1.026	0.00902
2017-05-31	2286.41	0.24659	25.2976	41.826	135.971	0.002657		2018-01-24	1.2408	1.4243	0.8098	0.8062	1.0578		2017-09-07	0.00922		2017-05-31	2286.41	0.24659	25.2976	41.826	135.971	0.002657	1.1243	1.289	0.7407	0.743	1.0333	0.00903
2017-06-01	2407.88	0.333657	28.8034	43.7036	136.083	0.002867		2018-01-25	1.2396	1.4146	0.8076	0.8031	1.0626		2017-09-08	0.00927		2017-06-01	2407.88	0.333657	28.8034	43.7036	136.083	0.002867	1.1213	1.2881	0.7399	0.7374	1.0294	0.00898
2017-06-02	2488.55	0.303448	28.9447	44.0047	145.295	0.003026		2018-01-26	1.2421	1.417	0.8123	0.8112	1.071		2017-09-10	0.00924		2017-06-02	2488.55	0.303448	28.9447	44.0047	145.295	0.003026	1.1282	1.2887	0.7417	0.7446	1.0393	0.00906
2017-06-03	2515.35	0.29458	27.661	42.37	144.295	0.003251		2018-01-29	1.2383	1.4075	0.8105	0.8095	1.0667		2017-09-11	0.00914		2017-06-03	2515.35	0.29458	27.661	42.37	144.295	0.003251	#N/A	#N/A	#N/A	#N/A	#N/A	#N/A
2017-06-04	2511.81	0.299413	27.9393	42.8973	143.346	0.003179		2018-01-30	1.2402	1.4146	0.8107	0.8083	1.0703		2017-09-12	0.00908		2017-06-04	2511.81	0.299413	27.9393	42.8973	143.346	0.003179	#N/A	#N/A	#N/A	#N/A	#N/A	0.00905
2017-06-05	2686.81	0.294003	30.8433	48.2618	144.923	0.003873		2018-01-31	1.2421	1.4192	0.812	0.8055	1.0736		2017-09-13	0.00905		2017-06-05	2686.81	0.294003	30.8433	48.2618	144.923	0.003873	1.1255	1.2903	0.7422	0.7487	1.0359	0.00905
2017-06-06	2863.2	0.284548	30.551	55.5683	145.194	0.003741		2018-02-01	1.251	1.4265	0.8153	0.8039	1.0795		2017-09-14	0.00907		2017-06-06	2863.2	0.284548	30.551	55.5683	145.194	0.003741	1.1278	1.2911	0.7432	0.7509	1.0394	0.00914
2017-06-07	2732.16	0.279783	28.3947	52.5361	140.359	0.003302		2018-02-02	1.2462	1.4123	0.8047	0.7923	1.0738		2017-09-15	0.00902		2017-06-07	2732.16	0.279783	28.3947	52.5361	140.359	0.003302	1.1257	1.2961	0.7402	0.7549	1.0362	0.00911
2017-06-08	2805.62	0.289678	30.2119	56.1925	145.03	0.003575		2018-02-05	1.2368	1.3959	0.7975	0.7878	1.0736		2017-09-17	0.00901		2017-06-08	2805.62	0.289678	30.2119	56.1925	145.03	0.003575	1.1214	1.2953	0.7403	0.7546	1.0338	0.00909
2017-06-09	2823.81	0.286019	29.6816	55.6235	148.931	0.003453		2018-02-06	1.2377	1.3948	0.8005	0.7906	1.0683		2017-09-18	0.00896		2017-06-09	2823.81	0.286019	29.6816	55.6235	148.931	0.003453	1.1196	1.2745	0.7424	0.753	1.0313	0.00906
2017-06-10	2947.71	0.260874	30.4417	52.2831	152.002	0.003313		2018-02-07	1.2264	1.3882	0.7956	0.7823	1.0597		2017-09-19	0.00896		2017-06-10	2947.71	0.260874	30.4417	52.2831	152.002	0.003313	#N/A	#N/A	#N/A	#N/A	#N/A	#N/A
2017-06-11	2958.11	0.272759	33.2163	58.7012	188.268	0.003601		2018-02-08	1.2247	1.3914	0.7934	0.778	1.0683		2017-09-20	0.00891		2017-06-11	2958.11	0.272759	33.2163	58.7012	188.268	0.003601	#N/A	#N/A	#N/A	#N/A	#N/A	0.00906
2017-06-12	2659.63	0.253964	29.5035	50.0403	170.777	0.003253		2018-02-09	1.2235	1.3838	0.7951	0.7814	1.0637		2017-09-21	0.00889		2017-06-12	2659.63	0.253964	29.5035	50.0403	170.777	0.003253	1.1203	1.2656	0.7505	0.7541	1.0322	0.0091
2017-06-13	2717.02	0.266153	30.6429	51.8046	183.97	0.003313		2018-02-12	1.2292	1.3838	0.7953	0.7861	1.0647		2017-09-22	0.00893		2017-06-13	2717.02	0.266153	30.6429	51.8046	183.97	0.003313	1.1216	1.2753	0.7552	0.7538	1.0322	0.00909
2017-06-14	2506.37	0.278447	30.2247	46.3029	163.213	0.003092		2018-02-13	1.2352	1.3892	0.7942	0.786	1.0697		2017-09-24	0.00889		2017-06-14	2506.37	0.278447	30.2247	46.3029	163.213	0.003092	1.1218	1.2752	0.7549	0.7588	1.0298	0.00913
2017-06-15	2464.58	0.259266	30.2201	46.0244	163.352	0.003043		2018-02-14	1.245	1.3998	0.8006	0.7925	1.0762		2017-09-25	0.00895		2017-06-15	2464.58	0.259266	30.2201	46.0244	163.352	0.003043	1.1145	1.2755	0.7536	0.7579	1.0254	0.00902
2017-06-16	2518.56	0.262068	35.7005	48.1075	166.25	0.003163		2018-02-15	1.2506	1.4099	0.8014	0.7945	1.0844		2017-09-26	0.00891		2017-06-16	2518.56	0.262068	35.7005	48.1075	166.25	0.003163	1.1198	1.2776	0.7569	0.7621	1.0269	0.00902
2017-06-17	2655.88	0.268351	47.6459	50.4602	178.129	0.003322		2018-02-16	1.2406	1.4042	0.7964	0.7913	1.0778		2017-09-27	0.00886		2017-06-17	2655.88	0.268351	47.6459	50.4602	178.129	0.003322	#N/A	#N/A	#N/A	#N/A	#N/A	#N/A
2017-06-18	2548.29	0.2846	46.0416	49.6014	193.527	0.00323		2018-02-19	1.2408	1.4005	0.7961	0.7913	1.0762		2017-09-28	0.0089		2017-06-18	2548.29	0.2846	46.0416	49.6014	193.527	0.00323	#N/A	#N/A	#N/A	#N/A	#N/A	0.00902
2017-06-19	2589.6	0.296068	50.3209	49.0898	201.26	0.003141		2018-02-20	1.2338	1.3996	0.7906	0.7883	1.0682		2017-09-29	0.00889		2017-06-19	2589.6	0.296068	50.3209	49.0898	201.26	0.003141	1.1148	1.2736	0.7565	0.7599	1.0252	0.00897
2017-06-20	2721.79	0.324427	47.2164	48.0827	187.914	0.003218		2018-02-21	1.2284	1.3918	0.7873	0.7804	1.065		2017-10-01	0.00888		2017-06-20	2721.79	0.324427	47.2164	48.0827	187.914	0.003218	1.1135	1.2631	0.7538	0.7581	1.0255	0.00897
2017-06-21	2689.1	0.296366	47.7875	46.5876	178.81	0.003125		2018-02-22	1.2331	1.3956	0.7871	0.7845	1.0721		2017-10-02	0.00887		2017-06-21	2689.1	0.296366	47.7875	46.5876	178.81	0.003125	1.1168	1.2671	0.75	0.7553	1.0284	0.00898
2017-06-22	2705.41	0.297848	47.7129	47.284	177.057	0.003104		2018-02-23	1.2293	1.3967	0.7917	0.7844	1.0675		2017-10-03	0.00886		2017-06-22	2705.41	0.297848	47.7129	47.284	177.057	0.003104	1.1153	1.2682	0.7556	0.7542	1.029	0.00898
2017-06-23	2744.91	0.319978	47.3355	51.4089	189.265	0.003143		2018-02-26	1.2318	1.3967	0.7886	0.7855	1.0661		2017-10-04	0.00887		2017-06-23	2744.91	0.319978	47.3355	51.4089	189.265	0.003143	1.1194	1.2718	0.7538	0.7569	1.0314	0.00899
2017-06-24	2608.72	0.31111	44.4918	48.0346	182.617	0.003135		2018-02-27	1.2232	1.3909	0.7827	0.779	1.065		2017-10-05	0.00886		2017-06-24	2608.72	0.31111	44.4918	48.0346	182.617	0.003135	#N/A	#N/A	#N/A	#N/A	#N/A	#N/A
2017-06-25	2589.41	0.298423	43.9244	45.8921	172.877	0.002961		2018-02-28	1.2194	1.376	0.7793	0.7762	1.0587		2017-10-06	0.00888		2017-06-25	2589.41	0.298423	43.9244	45.8921	172.877	0.002961	#N/A	#N/A	#N/A	#N/A	#N/A	0.00899
2017-06-26	2478.45	0.277288	41.1318	43.493	162.891	0.00275		2018-03-01	1.2268	1.3776	0.7789	0.7756	1.0617		2017-10-08	0.00889		2017-06-26	2478.45	0.277288	41.1318	43.493	162.891	0.00275	1.1182	1.2721	0.7551	0.7585	1.0285	0.00894
2017-06-27	2552.45	0.276306	40.5415	43.5717	176.02	0.002623		2018-03-02	1.2317	1.3805	0.7764	0.7764	1.0658		2017-10-09	0.00888		2017-06-27	2552.45	0.276306	40.5415	43.5717	176.02	0.002623	1.1339	1.2816	0.7576	0.7583	1.0412	0.0089
2017-06-28	2574.79	0.280455	42.8495	47.324	184.127	0.002793		2018-03-05	1.2336	1.3849	0.7713	0.7765	1.0638		2017-10-10	0.00889		2017-06-28	2574.79	0.280455	42.8495	47.324	184.127	0.002793	1.1378	1.2926	0.7669	0.7641	1.0421	0.0089
2017-06-29	2539.32	0.265421	41.0653	45.0215	177.169	0.002656		2018-03-06	1.2404	1.3887	0.7766	0.7828	1.0631		2017-10-11	0.00889		2017-06-29	2539.32	0.265421	41.0653	45.0215	177.169	0.002656	1.1441	1.3006	0.769	0.7684	1.0461	0.00891
2017-06-30	2480.84	0.26293	40.3543	43.7268	181.769	0.002602		2018-03-07	1.2413	1.3901	0.7745	0.7825	1.0599		2017-10-12	0.00891		2017-06-30	2480.84	0.26293	40.3543	43.7268	181.769	0.002602	1.1426	1.3027	0.7713	0.7691	1.0435	0.0089
2017-07-01	2434.55	0.254744	38.9882	40.9559	165.709	0.002645		2018-03-08	1.2312	1.3812	0.7754	0.7792	1.0513		2017-10-13	0.00894		2017-07-01	2434.55	0.254744	38.9882	40.9559	165.709	0.002645	#N/A	#N/A	#N/A	#N/A	#N/A	#N/A
2017-07-02	2506.47	0.259449	41.5676	42.7942	173.492	0.002481		2018-03-09	1.2307	1.3849	0.7804	0.7851	1.0513		2017-10-15	0.00894		2017-07-02	2506.47	0.259449	41.5676	42.7942	173.492	0.002481	#N/A	#N/A	#N/A	#N/A	#N/A	0.00892
2017-07-03	2564.06	0.259959	46.4252	43.626	180.794	0.002533		2018-03-12	1.2334	1.3905	0.7789	0.7873	1.0553		2017-10-16	0.00891		2017-07-03	2564.06	0.259959	46.4252	43.626	180.794	0.002533	1.1364	1.2937	0.7688	0.7661	1.0378	0.00882
2017-07-04	2601.64	0.254709	55.3344	45.47	183.063	0.002518		2018-03-13	1.239	1.3962	0.7713	0.786	1.0593		2017-10-17	0.00891		2017-07-04	2601.64	0.254709	55.3344	45.47	183.063	0.002518	1.1345	1.292	0.773	0.7604	1.0356	0.00883
2017-07-05	2601.99	0.256523	53.1945	45.7209	209.477	0.002714		2018-03-14	1.2367	1.3961	0.7719	0.7877	1.0582		2017-10-18	0.00885		2017-07-05	2601.99	0.256523	53.1945	45.7209	209.477	0.002714	1.1353	1.2935	0.7718	0.7603	1.0373	0.00883
2017-07-06	2608.56	0.254641	51.1303	50.1169	213.172	0.002636		2018-03-15	1.2305	1.3938	0.7661	0.7799	1.051		2017-10-19	0.00889		2017-07-06	2608.56	0.254641	51.1303	50.1169	213.172	0.002636	1.1423	1.2971	0.7705	0.7586	1.041	0.00883
2017-07-07	2518.66	0.23948	46.5755	44.2478	196.457	0.002397		2018-03-16	1.2289	1.3941	0.7635	0.7716	1.0501		2017-10-20	0.00881		2017-07-07	2518.66	0.23948	46.5755	44.2478	196.457	0.002397	1.1401	1.2892	0.7766	0.7606	1.0373	0.00878
2017-07-08	2571.34	0.236134	52.1385	46.1023	209.198	0.00244		2018-03-19	1.2335	1.4024	0.7647	0.7718	1.0514		2017-10-22	0.00877		2017-07-08	2571.34	0.236134	52.1385	46.1023	209.198	0.00244	#N/A	#N/A	#N/A	#N/A	#N/A	#N/A
2017-07-09	2518.44	0.233416	49.5805	44.8497	195.636	0.00233		2018-03-20	1.2242	1.3998	0.7651	0.7683	1.0455		2017-10-23	0.00882		2017-07-09	2518.44	0.233416	49.5805	44.8497	195.636	0.00233	#N/A	#N/A	#N/A	#N/A	#N/A	0.00878
2017-07-10	2372.56	0.203165	46.5764	40.0075	174.396	0.001952		2018-03-21	1.2338	1.4142	0.7752	0.7765	1.053		2017-10-24	0.00878		2017-07-10	2372.56	0.203165	46.5764	40.0075	174.396	0.001952	1.14	1.2879	0.7758	0.7607	1.0355	0.00877
2017-07-11	2337.79	0.185019	45.3308	37.1364	165.729	0.001779		2018-03-22	1.2302	1.4096	0.7728	0.7693	1.0535		2017-10-25	0.00879		2017-07-11	2337.79	0.185019	45.3308	37.1364	165.729	0.001779	1.1467	1.2849	0.7743	0.7638	1.0376	0.00878
2017-07-12	2398.84	0.205354	48.7512	40.3888	179.889	0.001938		2018-03-23	1.2353	1.4134	0.7756	0.7698	1.0557		2017-10-26	0.00877		2017-07-12	2398.84	0.205354	48.7512	40.3888	179.889	0.001938	1.1412	1.2885	0.7843	0.7678	1.0359	0.00884
2017-07-13	2357.9	0.200809	46.3278	38.2269	171.24	0.001823		2018-03-26	1.2443	1.4228	0.7788	0.7749	1.0575		2017-10-27	0.0088		2017-07-13	2357.9	0.200809	46.3278	38.2269	171.24	0.001823	1.1399	1.2939	0.7861	0.773	1.0339	0.00883
2017-07-14	2233.34	0.190769	42.8027	35.48	161.08	0.001681		2018-03-27	1.2403	1.4157	0.7762	0.7679	1.0562		2017-10-29	0.00879		2017-07-14	2233.34	0.190769	42.8027	35.48	161.08	0.001681	1.1469	1.3096	0.791	0.7833	1.0379	0.00889
2017-07-15	1998.86	0.170589	38.9239	32.0932	140.143	0.001484		2018-03-28	1.2308	1.4078	0.7738	0.7661	1.0453		2017-10-30	0.00884		2017-07-15	1998.86	0.170589	38.9239	32.0932	140.143	0.001484	#N/A	#N/A	#N/A	#N/A	#N/A	#N/A
2017-07-16	1929.82	0.148056	40.9129	29.4292	132.643	0.001307		2018-03-29	1.2302	1.4017	0.7763	0.7678	1.0455		2017-10-31	0.0088		2017-07-16	1929.82	0.148056	40.9129	29.4292	132.643	0.001307	#N/A	#N/A	#N/A	#N/A	#N/A	0.00889
2017-07-17	2228.41	0.177889	42.6697	34.8309	153.854	0.00152		2018-03-30	1.2323	1.4018	0.7755	0.7679	1.0481		2017-11-01	0.00876		2017-07-17	2228.41	0.177889	42.6697	34.8309	153.854	0.00152	1.1479	1.3055	0.7875	0.7801	1.0388	0.00888
2017-07-18	2318.88	0.188718	44.3024	36.3838	158.067	0.001864		2018-04-02	1.2302	1.4045	0.7744	0.7664	1.0467		2017-11-02	0.00877		2017-07-18	2318.88	0.188718	44.3024	36.3838	158.067	0.001864	1.1555	1.304	0.7919	0.7916	1.0473	0.00892
2017-07-19	2273.43	0.168388	40.8644	35.0639	155.65	0.001689		2018-04-03	1.227	1.4059	0.7808	0.7684	1.043		2017-11-03	0.00877		2017-07-19	2273.43	0.168388	40.8644	35.0639	155.65	0.001689	1.1516	1.3018	0.7933	0.7953	1.0465	0.00893
2017-07-20	2817.6	0.188295	45.0157	40.2977	188.594	0.001935		2018-04-04	1.2278	1.4082	0.7831	0.7717	1.0408		2017-11-05	0.00876		2017-07-20	2817.6	0.188295	45.0157	40.2977	188.594	0.001935	1.1631	1.2974	0.7943	0.7958	1.0513	0.00894
2017-07-21	2667.76	0.182608	45.763	40.344	185.859	0.001936		2018-04-05	1.224	1.4003	0.7844	0.7685	1.038		2017-11-06	0.0088		2017-07-21	2667.76	0.182608	45.763	40.344	185.859	0.001936	1.1663	1.2995	0.7975	0.7915	1.0574	0.009
2017-07-22	2810.12	0.19332	46.5583	44.7054	195.314	0.002095		2018-04-06	1.2283	1.4092	0.7823	0.7678	1.0425		2017-11-07	0.00877		2017-07-22	2810.12	0.19332	46.5583	44.7054	195.314	0.002095	#N/A	#N/A	#N/A	#N/A	#N/A	#N/A
2017-07-23	2730.4	0.195058	44.0559	42.6653	191.032	0.001972		2018-04-09	1.2321	1.4131	0.7875	0.7698	1.0458		2017-11-08	0.00878		2017-07-23	2730.4	0.195058	44.0559	42.6653	191.032	0.001972	#N/A	#N/A	#N/A	#N/A	#N/A	0.009
2017-07-24	2754.86	0.192002	44.4055	45.58	204.022	0.00198		2018-04-10	1.2356	1.4175	0.7934	0.7761	1.0448		2017-11-09	0.00881		2017-07-24	2754.86	0.192002	44.4055	45.58	204.022	0.00198	1.1642	1.3029	0.7994	0.7924	1.0564	0.009
2017-07-25	2576.48	0.178104	42.2413	40.6759	195.516	0.001773		2018-04-11	1.2367	1.4179	0.7949	0.7755	1.0442		2017-11-10	0.00881		2017-07-25	2576.48	0.178104	42.2413	40.6759	195.516	0.001773	1.1652	1.3026	0.7994	0.7937	1.0498	0.00894
2017-07-26	2529.45	0.173822	42.2297	45.8036	194.374	0.00181		2018-04-12	1.2327	1.4227	0.7946	0.7754	1.0389		2017-11-12	0.00879		2017-07-26	2529.45	0.173822	42.2297	45.8036	194.374	0.00181	1.1734	1.3121	0.8034	0.8006	1.0517	0.009
2017-07-27	2671.78	0.173457	42.1398	45.2386	194.092	0.001856		2018-04-13	1.2331	1.4241	0.7928	0.7768	1.0391		2017-11-13	0.0088		2017-07-27	2671.78	0.173457	42.1398	45.2386	194.092	0.001856	1.1677	1.3067	0.7965	0.7967	1.0364	0.00899
2017-07-28	2809.01	0.165937	40.6146	43.9597	185.609	0.001782		2018-04-16	1.238	1.4338	0.7958	0.778	1.0416		2017-11-14	0.00881		2017-07-28	2809.01	0.165937	40.6146	43.9597	185.609	0.001782	1.1752	1.3135	0.8043	0.7987	1.0322	0.00904
2017-07-29	2726.45	0.169871	41.1155	43.8924	185.254	0.001768		2018-04-17	1.237	1.4288	0.797	0.7766	1.0351		2017-11-15	0.00886		2017-07-29	2726.45	0.169871	41.1155	43.8924	185.254	0.001768	#N/A	#N/A	#N/A	#N/A	#N/A	#N/A
2017-07-30	2757.18	0.165082	40.422	39.6194	172.824	0.001719		2018-04-18	1.2373	1.4203	0.7918	0.7784	1.0322		2017-11-16	0.00884		2017-07-30	2757.18	0.165082	40.422	39.6194	172.824	0.001719	#N/A	#N/A	#N/A	#N/A	#N/A	0.00904
2017-07-31	2875.34	0.167386	43.0227	39.8372	178.51	0.001718		2018-04-19	1.2346	1.4091	0.7892	0.7731	1.0294		2017-11-17	0.00892		2017-07-31	2875.34	0.167386	43.0227	39.8372	178.51	0.001718	1.1842	1.3214	0.8014	0.8003	1.0341	0.00907
2017-08-01	2718.26	0.177053	43.0363	44.1457	184.754	0.001792		2018-04-20	1.2288	1.4004	0.7837	0.7673	1.0261		2017-11-19	0.00893		2017-08-01	2718.26	0.177053	43.0363	44.1457	184.754	0.001792	1.1802	1.3203	0.7975	0.7968	1.0355	0.00906
2017-08-02	2710.67	0.173113	42.1322	43.6297	182.934	0.001788		2018-04-23	1.2209	1.3941	0.7782	0.7604	1.0224		2017-11-20	0.00888		2017-08-02	2710.67	0.173113	42.1322	43.6297	182.934	0.001788	1.1856	1.3223	0.7955	0.7967	1.03	0.00903
2017-08-03	2804.73	0.174612	42.8615	43.3553	186.987	0.001795		2018-04-24	1.2232	1.3977	0.7792	0.7604	1.0215		2017-11-21	0.00889		2017-08-03	2804.73	0.174612	42.8615	43.3553	186.987	0.001795	1.187	1.3139	0.7945	0.7949	1.0325	0.00909
2017-08-04	2895.89	0.173743	43.4497	45.1239	186.974	0.00182		2018-04-25	1.2161	1.3931	0.7786	0.7564	1.017		2017-11-22	0.00899		2017-08-04	2895.89	0.173743	43.4497	45.1239	186.974	0.00182	1.1772	1.3036	0.7904	0.7926	1.0278	0.00903
2017-08-05	3252.91	0.184737	46.859	48.5783	193.83	0.002087		2018-04-26	1.2103	1.3916	0.7772	0.7556	1.011		2017-11-23	0.00899		2017-08-05	3252.91	0.184737	46.859	48.5783	193.83	0.002087	#N/A	#N/A	#N/A	#N/A	#N/A	#N/A
2017-08-06	3213.94	0.180444	45.103	47.8302	189.134	0.001909		2018-04-27	1.213	1.378	0.7795	0.7582	1.0123		2017-11-24	0.00896		2017-08-06	3213.94	0.180444	45.103	47.8302	189.134	0.001909	#N/A	#N/A	#N/A	#N/A	#N/A	0.00903
2017-08-07	3378.94	0.179021	45.7955	50.2056	197.194	0.001949		2018-04-30	1.2079	1.3772	0.7786	0.7533	1.0093		2017-11-26	0.00896		2017-08-07	3378.94	0.179021	45.7955	50.2056	197.194	0.001949	1.1796	1.3035	0.7886	0.7913	1.0276	0.00903
2017-08-08	3419.94	0.192586	48.6319	51.9412	203.845	0.001961		2018-05-01	1.1993	1.3614	0.7783	0.749	1.0036		2017-11-27	0.009		2017-08-08	3419.94	0.192586	48.6319	51.9412	203.845	0.001961	1.175	1.2991	0.7894	0.7913	1.0264	0.00906
2017-08-09	3342.47	0.182947	48.0119	50.9636	199.207	0.001937		2018-05-02	1.1951	1.3578	0.7762	0.7497	1.0007		2017-11-28	0.00897		2017-08-09	3342.47	0.182947	48.0119	50.9636	199.207	0.001937	1.1759	1.3005	0.7874	0.7889	1.0377	0.00908
2017-08-10	3381.28	0.180399	46.4998	49.4728	200.958	0.001896		2018-05-03	1.1988	1.3576	0.7784	0.7531	1.0024		2017-11-29	0.00893		2017-08-10	3381.28	0.180399	46.4998	49.4728	200.958	0.001896	1.1772	1.2975	0.7847	0.7875	1.0389	0.00916
2017-08-11	3650.62	0.179307	47.0994	50.6506	205.79	0.00188		2018-05-04	1.196	1.3533	0.7784	0.7542	1.0001		2017-11-30	0.00889		2017-08-11	3650.62	0.179307	47.0994	50.6506	205.79	0.00188	1.1821	1.3012	0.789	0.7894	1.0396	0.00916
2017-08-12	3884.71	0.173853	46.4339	49.3678	205.49	0.001856		2018-05-07	1.1922	1.3557	0.7763	0.7517	0.9973		2017-12-01	0.00892		2017-08-12	3884.71	0.173853	46.4339	49.3678	205.49	0.001856	#N/A	#N/A	#N/A	#N/A	#N/A	#N/A
2017-08-13	4073.26	0.168092	45.8128	47.7604	198.166	0.001807		2018-05-08	1.1864	1.3546	0.7722	0.7451	0.9983		2017-12-03	0.00886		2017-08-13	4073.26	0.168092	45.8128	47.7604	198.166	0.001807	#N/A	#N/A	#N/A	#N/A	#N/A	0.00916
2017-08-14	4325.13	0.169991	45.8045	49.7539	199.441	0.001762		2018-05-09	1.185	1.3546	0.778	0.7464	0.9948		2017-12-04	0.0089		2017-08-14	4325.13	0.169991	45.8045	49.7539	199.441	0.001762	1.178	1.2965	0.7861	0.7851	1.0287	0.00912
2017-08-15	4181.93	0.161221	43.3065	48.7434	203.523	0.001738		2018-05-10	1.1915	1.3517	0.7833	0.7533	0.9967		2017-12-05	0.00888		2017-08-15	4181.93	0.161221	43.3065	48.7434	203.523	0.001738	1.1735	1.287	0.7839	0.7822	1.0281	0.00904
2017-08-16	4376.63	0.160431	44.1512	48.783	232.017	0.001774		2018-05-11	1.1944	1.3543	0.7817	0.7543	0.9994		2017-12-06	0.00891		2017-08-16	4376.63	0.160431	44.1512	48.783	232.017	0.001774	1.177	1.289	0.7924	0.7924	1.0354	0.00907
2017-08-17	4331.69	0.157498	43.9146	47.4486	233.624	0.00171		2018-05-14	1.1927	1.3556	0.7805	0.7526	0.9994		2017-12-07	0.00884		2017-08-17	4331.69	0.157498	43.9146	47.4486	233.624	0.00171	1.1724	1.2869	0.7887	0.7886	1.0385	0.00913
2017-08-18	4160.62	0.158883	47.2814	46.6878	224.282	0.001678		2018-05-15	1.1838	1.3506	0.7768	0.7472	0.9987		2017-12-08	0.00881		2017-08-18	4160.62	0.158883	47.2814	46.6878	224.282	0.001678	1.1762	1.2876	0.7945	0.7931	1.0363	0.00916
2017-08-19	4193.7	0.155057	45.48	55.9625	288.701	0.001678		2018-05-16	1.1807	1.3488	0.7821	0.7517	0.9988		2017-12-10	0.00881		2017-08-19	4193.7	0.155057	45.48	55.9625	288.701	0.001678	#N/A	#N/A	#N/A	#N/A	#N/A	#N/A
2017-08-20	4087.66	0.158735	46.231	54.7084	294.198	0.001707		2018-05-17	1.1795	1.3517	0.7809	0.7511	0.9985		2017-12-11	0.00881		2017-08-20	4087.66	0.158735	46.231	54.7084	294.198	0.001707	#N/A	#N/A	#N/A	#N/A	#N/A	0.00915
2017-08-21	4001.74	0.191918	47.936	77.823	279.58	0.001712		2018-05-18	1.1778	1.3474	0.7763	0.7513	1.0021		2017-12-12	0.00881		2017-08-21	4001.74	0.191918	47.936	77.823	279.58	0.001712	1.1816	1.2901	0.7964	0.7939	1.0395	0.00918
2017-08-22	4100.52	0.239286	46.7271	91.16	291.501	0.001716		2018-05-21	1.1791	1.3431	0.7821	0.7582	1.0028		2017-12-13	0.00889		2017-08-22	4100.52	0.239286	46.7271	91.16	291.501	0.001716	1.1762	1.2824	0.7962	0.7911	1.0329	0.00913
2017-08-23	4151.52	0.246827	53.2481	90.3272	292.567	0.001732		2018-05-22	1.1779	1.3436	0.7801	0.7576	1.0073		2017-12-14	0.0089		2017-08-23	4151.52	0.246827	53.2481	90.3272	292.567	0.001732	1.1807	1.28	0.7964	0.7904	1.0359	0.00917
2017-08-24	4334.68	0.218958	50.1856	86.2875	315.366	0.001816		2018-05-23	1.1697	1.3349	0.7793	0.7561	1.0045		2017-12-15	0.00888		2017-08-24	4334.68	0.218958	50.1856	86.2875	315.366	0.001816	1.1799	1.28	0.7988	0.7902	1.0358	0.00913
2017-08-25	4371.6	0.217828	51.1768	108.264	315.887	0.00179		2018-05-24	1.172	1.3381	0.7762	0.7576	1.0085		2017-12-17	0.00887		2017-08-25	4371.6	0.217828	51.1768	108.264	315.887	0.00179	1.1926	1.2887	0.8014	0.7934	1.0452	0.00914
2017-08-26	4352.4	0.212577	51.7496	138.048	399.846	0.001778		2018-05-25	1.1652	1.3309	0.7709	0.7549	1.0103		2017-12-18	0.00889		2017-08-26	4352.4	0.212577	51.7496	138.048	399.846	0.001778	#N/A	#N/A	#N/A	#N/A	#N/A	#N/A
2017-08-27	4382.88	0.202995	61.1588	130.675	362.89	0.00176		2018-05-28	1.1623	1.3314	0.7698	0.7547	1.0063		2017-12-19	0.00886		2017-08-27	4382.88	0.202995	61.1588	130.675	362.89	0.00176	#N/A	#N/A	#N/A	#N/A	#N/A	0.00915
2017-08-28	4382.66	0.224508	62.3555	145.403	356.781	0.001825		2018-05-29	1.154	1.3254	0.7681	0.7505	1.0088		2017-12-20	0.00882		2017-08-28	4382.66	0.224508	62.3555	145.403	356.781	0.001825	1.1979	1.2933	0.7995	0.7963	1.0468	0.00915
2017-08-29	4579.02	0.218564	63.167	133.035	359.554	0.001867		2018-05-30	1.1663	1.3292	0.7768	0.7578	1.0109		2017-12-21	0.00882		2017-08-29	4579.02	0.218564	63.167	133.035	359.554	0.001867	1.1972	1.292	0.7993	0.7947	1.0466	0.00911
2017-08-30	4565.3	0.228006	64.1693	132.379	368.344	0.002105		2018-05-31	1.1692	1.33	0.7717	0.7569	1.0144		2017-12-22	0.00883		2017-08-30	4565.3	0.228006	64.1693	132.379	368.344	0.002105	1.1883	1.2926	0.7923	0.7905	1.0378	0.00907
2017-08-31	4703.39	0.25563	71.0551	140.407	378.321	0.002064		2018-06-01	1.1661	1.3348	0.7723	0.7568	1.0119		2017-12-24	0.00883		2017-08-31	4703.39	0.25563	71.0551	140.407	378.321	0.002064	1.191	1.2931	0.8012	0.7947	1.0432	0.00909
2017-09-01	4892.01	0.248479	86.0397	141.197	393.351	0.002543		2018-06-04	1.1699	1.3313	0.7734	0.7645	1.0123		2017-12-25	0.00883		2017-09-01	4892.01	0.248479	86.0397	141.197	393.351	0.002543	1.1859	1.2951	0.8067	0.7968	1.0366	0.00907
2017-09-02	4578.77	0.226669	79.0243	124.804	350.173	0.002226		2018-06-05	1.1718	1.3397	0.771	0.7618	1.0157		2017-12-26	0.00883		2017-09-02	4578.77	0.226669	79.0243	124.804	350.173	0.002226	#N/A	#N/A	#N/A	#N/A	#N/A	#N/A
2017-09-03	4582.96	0.228811	76.843	126.006	356.39	0.002153		2018-06-06	1.1773	1.3413	0.7726	0.7667	1.0139		2017-12-27	0.00882		2017-09-03	4582.96	0.228811	76.843	126.006	356.39	0.002153	#N/A	#N/A	#N/A	#N/A	#N/A	0.00911
2017-09-04	4236.31	0.204968	65.2058	106.168	316.133	0.001786		2018-06-07	1.1799	1.3422	0.7709	0.7626	1.0199		2017-12-28	0.00886		2017-09-04	4236.31	0.204968	65.2058	106.168	316.133	0.001786	1.1896	1.2932	0.8053	0.7944	1.0433	0.00911
2017-09-05	4376.53	0.215189	71.2948	118.824	327.233	0.001908		2018-06-08	1.1768	1.3412	0.7736	0.76	1.015		2017-12-29	0.00887		2017-09-05	4376.53	0.215189	71.2948	118.824	327.233	0.001908	1.1914	1.3033	0.8083	0.7996	1.0468	0.00919
2017-09-06	4597.12	0.226186	80.1143	121.633	347.166	0.002019		2018-06-11	1.1784	1.3375	0.7706	0.7611	1.0149		2017-12-31	0.00888		2017-09-06	4597.12	0.226186	80.1143	121.633	347.166	0.002019	1.1917	1.3043	0.818	0.8	1.0456	0.00915
2017-09-07	4599.88	0.22364	78.4843	120.843	343.908	0.001928		2018-06-12	1.1745	1.3372	0.7683	0.7573	1.0134		2018-01-01	0.00888		2017-09-07	4599.88	0.22364	78.4843	120.843	343.908	0.001928	1.2023	1.3101	0.8253	0.8047	1.0519	0.00922
2017-09-08	4228.75	0.211518	67.7948	118.044	333.207	0.001596		2018-06-13	1.1791	1.3376	0.7701	0.7579	1.0146		2018-01-02	0.00891		2017-09-08	4228.75	0.211518	67.7948	118.044	333.207	0.001596	1.2035	1.3198	0.8227	0.8059	1.0588	0.00927
2017-09-09	4226.06	0.209995	66.0091	116.267	323.138	0.001568		2018-06-14	1.1569	1.3262	0.7632	0.748	1.003		2018-01-03	0.00889		2017-09-09	4226.06	0.209995	66.0091	116.267	323.138	0.001568	#N/A	#N/A	#N/A	#N/A	#N/A	#N/A
2017-09-10	4122.94	0.213031	61.6135	112.326	320.108	0.001395		2018-06-15	1.1609	1.3285	0.7574	0.7444	1.0024		2018-01-04	0.00887		2017-09-10	4122.94	0.213031	61.6135	112.326	320.108	0.001395	#N/A	#N/A	#N/A	#N/A	#N/A	0.00924
2017-09-11	4161.27	0.214441	66.0399	112.746	318.397	0.001463		2018-06-18	1.1623	1.3244	0.7576	0.7423	1.0049		2018-01-05	0.00884		2017-09-11	4161.27	0.214441	66.0399	112.746	318.397	0.001463	1.1953	1.3163	0.8257	0.8029	1.0458	0.00914
2017-09-12	4130.81	0.209303	64.2337	111.89	325.972	0.00144		2018-06-19	1.159	1.318	0.7528	0.7383	1.0058		2018-01-07	0.00884		2017-09-12	4130.81	0.209303	64.2337	111.89	325.972	0.00144	1.1967	1.3284	0.8207	0.8019	1.0414	0.00908
2017-09-13	3882.59	0.200778	61.7301	111.329	301.288	0.001398		2018-06-20	1.1572	1.3173	0.7512	0.7368	1.0038		2018-01-08	0.00884		2017-09-13	3882.59	0.200778	61.7301	111.329	301.288	0.001398	1.1886	1.3211	0.8215	0.7985	1.0371	0.00905
2017-09-14	3154.95	0.164167	41.5849	83.0402	236.241	0.000854		2018-06-21	1.1603	1.3252	0.7511	0.7381	1.0084		2018-01-09	0.00888		2017-09-14	3154.95	0.164167	41.5849	83.0402	236.241	0.000854	1.1919	1.3397	0.8221	0.8006	1.0382	0.00907
2017-09-15	3637.52	0.181358	48.2126	99.8545	284.36	0.000865		2018-06-22	1.1657	1.327	0.7535	0.7441	1.0122		2018-01-10	0.00897		2017-09-15	3637.52	0.181358	48.2126	99.8545	284.36	0.000865	1.1943	1.3593	0.82	0.8002	1.0418	0.00902
2017-09-16	3625.04	0.179082	48.2583	95.2878	298.861	0.000867		2018-06-25	1.1704	1.3277	0.7521	0.7414	1.0132		2018-01-11	0.00899		2017-09-16	3625.04	0.179082	48.2583	95.2878	298.861	0.000867	#N/A	#N/A	#N/A	#N/A	#N/A	#N/A
2017-09-17	3582.88	0.178393	48.4902	93.7447	313.84	0.000853		2018-06-26	1.1647	1.3228	0.7513	0.7394	1.0095		2018-01-12	0.00901		2017-09-17	3582.88	0.178393	48.4902	93.7447	313.84	0.000853	#N/A	#N/A	#N/A	#N/A	#N/A	0.00901
2017-09-18	4065.2	0.189768	55.5254	100.568	333.002	0.000947		2018-06-27	1.1554	1.3113	0.7497	0.7341	1.0028		2018-01-14	0.009		2017-09-18	4065.2	0.189768	55.5254	100.568	333.002	0.000947	1.1954	1.3494	0.8136	0.7961	1.04	0.00896
2017-09-19	3924.97	0.184041	52.8353	97.7189	324.256	0.00089		2018-06-28	1.1569	1.3078	0.755	0.7355	1.0026		2018-01-15	0.00905		2017-09-19	3924.97	0.184041	52.8353	97.7189	324.256	0.00089	1.1994	1.3509	0.8136	0.801	1.0388	0.00896
2017-09-20	3905.95	0.182078	51.7338	95.5696	342.427	0.000862		2018-06-29	1.1685	1.3209	0.7615	0.7405	1.0094		2018-01-16	0.00905		2017-09-20	3905.95	0.182078	51.7338	95.5696	342.427	0.000862	1.1893	1.3494	0.8116	0.8032	1.031	0.00891
2017-09-21	3631.04	0.171754	46.6058	86.2449	330.053	0.000755		2018-07-02	1.1641	1.3143	0.7584	0.7341	1.0064		2018-01-17	0.00899		2017-09-21	3631.04	0.171754	46.6058	86.2449	330.053	0.000755	1.1941	1.3579	0.8113	0.7933	1.0301	0.00889
2017-09-22	3630.7	0.17351	48.0903	88.1749	346.585	0.000772		2018-07-03	1.1657	1.3193	0.7611	0.7386	1.0076		2018-01-18	0.009		2017-09-22	3630.7	0.17351	48.0903	88.1749	346.585	0.000772	1.1954	1.3493	0.8105	0.7963	1.0317	0.00893
2017-09-23	3792.4	0.177882	49.2716	91.846	350.789	0.000954		2018-07-04	1.1656	1.3233	0.7609	0.7382	1.0072		2018-01-19	0.00903		2017-09-23	3792.4	0.177882	49.2716	91.846	350.789	0.000954	#N/A	#N/A	#N/A	#N/A	#N/A	#N/A
2017-09-24	3682.84	0.175787	47.6183	89.4993	331.847	0.000892		2018-07-05	1.1691	1.3227	0.7614	0.7387	1.0068		2018-01-21	0.00903		2017-09-24	3682.84	0.175787	47.6183	89.4993	331.847	0.000892	#N/A	#N/A	#N/A	#N/A	#N/A	0.00889
2017-09-25	3926.07	0.181487	51.5801	93.6411	345.087	0.001141		2018-07-06	1.1747	1.3285	0.7644	0.7433	1.0102		2018-01-22	0.00902		2017-09-25	3926.07	0.181487	51.5801	93.6411	345.087	0.001141	1.1848	1.3467	0.8084	0.7936	1.0347	0.00895
2017-09-26	3892.35	0.186119	51.5468	93.1272	339.098	0.001151		2018-07-09	1.1751	1.3259	0.7629	0.7467	1.0086		2018-01-23	0.00907		2017-09-26	3892.35	0.186119	51.5468	93.1272	339.098	0.001151	1.1793	1.3458	0.8099	0.7887	1.0321	0.00891
2017-09-27	4200.67	0.203299	56.2831	101.043	346.43	0.001173		2018-07-10	1.1744	1.3276	0.7627	0.7459	1.0081		2018-01-24	0.00916		2017-09-27	4200.67	0.203299	56.2831	101.043	346.43	0.001173	1.1744	1.3387	0.8016	0.7849	1.0287	0.00886
2017-09-28	4174.73	0.196131	54.0852	97.2335	338.25	0.00108		2018-07-11	1.1674	1.3205	0.7572	0.7366	1.0042		2018-01-25	0.00914		2017-09-28	4174.73	0.196131	54.0852	97.2335	338.25	0.00108	1.1786	1.3442	0.8047	0.7857	1.0308	0.0089
2017-09-29	4163.07	0.193606	52.623	94.502	327.702	0.001082		2018-07-12	1.1672	1.3206	0.7602	0.7409	0.9976		2018-01-26	0.0092		2017-09-29	4163.07	0.193606	52.623	94.502	327.702	0.001082	1.1814	1.3397	0.802	0.7834	1.0329	0.00889
2017-09-30	4338.71	0.197529	55.1424	95.7559	327.145	0.001145		2018-07-13	1.1685	1.3235	0.7598	0.7424	0.9982		2018-01-28	0.00921		2017-09-30	4338.71	0.197529	55.1424	95.7559	327.145	0.001145	#N/A	#N/A	#N/A	#N/A	#N/A	#N/A
2017-10-01	4403.74	0.206532	54.5433	93.222	315.802	0.001084		2018-07-16	1.171	1.3236	0.7613	0.742	1.0032		2018-01-29	0.00918		2017-10-01	4403.74	0.206532	54.5433	93.222	315.802	0.001084	#N/A	#N/A	#N/A	#N/A	#N/A	0.00888
2017-10-02	4409.32	0.202676	53.376	91.5442	308.685	0.001085		2018-07-17	1.1661	1.3115	0.7581	0.7388	0.9998		2018-01-30	0.00919		2017-10-02	4409.32	0.202676	53.376	91.5442	308.685	0.001085	1.1732	1.3277	0.7994	0.7827	1.0259	0.00887
2017-10-03	4317.48	0.203318	52.3496	92.9612	296.235	0.001108		2018-07-18	1.1639	1.3069	0.7592	0.7398	1.0011		2018-01-31	0.00916		2017-10-03	4317.48	0.203318	52.3496	92.9612	296.235	0.001108	1.1744	1.3236	0.8008	0.7835	1.027	0.00886
2017-10-04	4229.36	0.214774	51.3995	90.4071	305.457	0.001024		2018-07-19	1.1643	1.3014	0.7536	0.7359	1.0008		2018-02-01	0.00914		2017-10-04	4229.36	0.214774	51.3995	90.4071	305.457	0.001024	1.176	1.3245	0.8016	0.7864	1.0255	0.00887
2017-10-05	4328.41	0.237016	51.6695	91.8589	305.399	0.001001		2018-07-20	1.172	1.3134	0.7604	0.7423	1.0075		2018-02-02	0.00908		2017-10-05	4328.41	0.237016	51.6695	91.8589	305.399	0.001001	1.1711	1.3119	0.7958	0.7795	1.0222	0.00886
2017-10-06	4370.81	0.234039	52.1201	91.1898	306.879	0.001056		2018-07-23	1.1692	1.3102	0.7591	0.7381	1.0076		2018-02-04	0.00909		2017-10-06	4370.81	0.234039	52.1201	91.1898	306.879	0.001056	1.1734	1.3066	0.7977	0.7771	1.0225	0.00888
2017-10-07	4426.89	0.23861	52.584	91.7037	310.492	0.001066		2018-07-24	1.1686	1.3145	0.7602	0.7421	1.0064		2018-02-05	0.00917		2017-10-07	4426.89	0.23861	52.584	91.7037	310.492	0.001066	#N/A	#N/A	#N/A	#N/A	#N/A	#N/A
2017-10-08	4610.48	0.279944	53.1426	89.7746	302.484	0.001056		2018-07-25	1.1728	1.3189	0.7665	0.7455	1.0082		2018-02-06	0.00913		2017-10-08	4610.48	0.279944	53.1426	89.7746	302.484	0.001056	#N/A	#N/A	#N/A	#N/A	#N/A	0.00889
2017-10-09	4772.02	0.251825	50.164	85.4851	283.665	0.000991		2018-07-26	1.1643	1.3109	0.7649	0.7378	1.0058		2018-02-07	0.00915		2017-10-09	4772.02	0.251825	50.164	85.4851	283.665	0.000991	1.1741	1.3142	0.7968	0.7753	1.0207	0.00888
2017-10-10	4781.99	0.260733	50.7171	86.8212	291.267	0.001036		2018-07-27	1.1658	1.3104	0.7661	0.7401	1.0055		2018-02-08	0.0092		2017-10-10	4781.99	0.260733	50.7171	86.8212	291.267	0.001036	1.1806	1.3204	0.7991	0.7778	1.0255	0.00889
2017-10-11	4826.48	0.264439	50.8875	87.4217	298.397	0.001046		2018-07-30	1.1706	1.3133	0.7671	0.7407	1.0118		2018-02-09	0.00919		2017-10-11	4826.48	0.264439	50.8875	87.4217	298.397	0.001046	1.1859	1.3223	0.8025	0.7788	1.0272	0.00889
2017-10-12	5446.91	0.248414	60.1076	87.0924	291.913	0.001062		2018-07-31	1.1691	1.3127	0.7688	0.7429	1.0098		2018-02-11	0.00919		2017-10-12	5446.91	0.248414	60.1076	87.0924	291.913	0.001062	1.183	1.3262	0.8016	0.7822	1.0252	0.00891
2017-10-13	5647.21	0.260489	59.4289	95.1346	310.376	0.001066		2018-08-01	1.166	1.3126	0.769	0.7404	1.008		2018-02-12	0.0092		2017-10-13	5647.21	0.260489	59.4289	95.1346	310.376	0.001066	1.1823	1.3287	0.8021	0.7889	1.0262	0.00894
2017-10-14	5831.79	0.25732	63.9502	100.23	316.695	0.00111		2018-08-02	1.1584	1.3018	0.7681	0.736	1.0049		2018-02-13	0.00927		2017-10-14	5831.79	0.25732	63.9502	100.23	316.695	0.00111	#N/A	#N/A	#N/A	#N/A	#N/A	#N/A
2017-10-15	5678.19	0.263983	65.4674	94.8655	309.51	0.001106		2018-08-03	1.1567	1.3008	0.7698	0.74	1.0057		2018-02-14	0.00934		2017-10-15	5678.19	0.263983	65.4674	94.8655	309.51	0.001106	#N/A	#N/A	#N/A	#N/A	#N/A	0.00894
2017-10-16	5725.59	0.256232	64.6219	95.9003	302.214	0.001164		2018-08-06	1.1554	1.2943	0.769	0.7387	1.0034		2018-02-15	0.00942		2017-10-16	5725.59	0.256232	64.6219	95.9003	302.214	0.001164	1.1797	1.325	0.7988	0.7851	1.0251	0.00891
2017-10-17	5605.51	0.232064	59.479	91.2842	299.885	0.001067		2018-08-07	1.1599	1.2939	0.7661	0.7421	1.0046		2018-02-16	0.00941		2017-10-17	5605.51	0.232064	59.479	91.2842	299.885	0.001067	1.1766	1.3191	0.7986	0.7845	1.022	0.00891
2017-10-18	5590.69	0.21852	60.7308	89.5422	297.265	0.001047		2018-08-08	1.1611	1.2881	0.7679	0.7432	1.0067		2018-02-18	0.00941		2017-10-18	5590.69	0.21852	60.7308	89.5422	297.265	0.001047	1.1787	1.3205	0.8021	0.7846	1.0188	0.00885
2017-10-19	5708.52	0.21515	59.7397	88.6239	295.473	0.001064		2018-08-09	1.1527	1.2824	0.7663	0.7372	1.0066		2018-02-19	0.00938		2017-10-19	5708.52	0.21515	59.7397	88.6239	295.473	0.001064	1.1852	1.3159	0.8009	0.788	1.0243	0.00889
2017-10-20	6011.45	0.210549	60.3306	90.5405	289.189	0.00105		2018-08-10	1.1411	1.2769	0.7608	0.7302	1.0046		2018-02-20	0.00932		2017-10-20	6011.45	0.210549	60.3306	90.5405	289.189	0.00105	1.1785	1.319	0.792	0.7819	1.0159	0.00881
2017-10-21	6031.6	0.211016	58.2018	88.1233	277.862	0.001007		2018-08-13	1.1409	1.2768	0.7614	0.7269	1.0066		2018-02-21	0.00928		2017-10-21	6031.6	0.211016	58.2018	88.1233	277.862	0.001007	#N/A	#N/A	#N/A	#N/A	#N/A	#N/A
2017-10-22	6008.42	0.204177	56.8079	86.5819	275.705	0.001023		2018-08-14	1.1344	1.2725	0.7659	0.7245	1.0057		2018-02-22	0.00937		2017-10-22	6008.42	0.204177	56.8079	86.5819	275.705	0.001023	#N/A	#N/A	#N/A	#N/A	#N/A	0.00877
2017-10-23	5930.32	0.196928	54.9202	85.2097	284.232	0.001016		2018-08-15	1.1345	1.2698	0.7609	0.7239	1.0064		2018-02-23	0.00936		2017-10-23	5930.32	0.196928	54.9202	85.2097	284.232	0.001016	1.1749	1.3197	0.7903	0.7806	1.0152	0.00882
2017-10-24	5526.64	0.206644	55.9632	88.4026	293.198	0.001092		2018-08-16	1.1377	1.2719	0.7603	0.7261	1.0032		2018-02-25	0.00934		2017-10-24	5526.64	0.206644	55.9632	88.4026	293.198	0.001092	1.1761	1.3136	0.789	0.7776	1.009	0.00878
2017-10-25	5750.8	0.204604	56.4943	88.1299	289.144	0.001056		2018-08-17	1.1439	1.2752	0.7657	0.7312	1.0042		2018-02-26	0.00935		2017-10-25	5750.8	0.204604	56.4943	88.1299	289.144	0.001056	1.1813	1.3264	0.7815	0.7704	1.0105	0.00879
2017-10-26	5904.83	0.203628	55.738	88.5817	286.135	0.001051		2018-08-20	1.1481	1.2798	0.7664	0.734	1.0086		2018-02-27	0.00932		2017-10-26	5904.83	0.203628	55.738	88.5817	286.135	0.001051	1.165	1.316	0.7784	0.7661	1.0023	0.00877
2017-10-27	5780.9	0.202785	55.3324	86.745	280.477	0.001052		2018-08-21	1.1571	1.2901	0.7671	0.7371	1.0149		2018-02-28	0.00937		2017-10-27	5780.9	0.202785	55.3324	86.745	280.477	0.001052	1.161	1.3129	0.7808	0.7679	1.0023	0.0088
2017-10-28	5753.09	0.201835	54.6939	86.3055	275.685	0.001037		2018-08-22	1.1597	1.2911	0.7694	0.7347	1.0173		2018-03-01	0.00941		2017-10-28	5753.09	0.201835	54.6939	86.3055	275.685	0.001037	#N/A	#N/A	#N/A	#N/A	#N/A	#N/A
2017-10-29	6153.85	0.202785	57.1064	88.6525	283.928	0.001173		2018-08-23	1.1539	1.2812	0.7644	0.7246	1.014		2018-03-02	0.00946		2017-10-29	6153.85	0.202785	57.1064	88.6525	283.928	0.001173	#N/A	#N/A	#N/A	#N/A	#N/A	0.00879
2017-10-30	6130.53	0.202711	56.3905	88.8407	285.945	0.001151		2018-08-24	1.1623	1.2845	0.7677	0.7325	1.0169		2018-03-04	0.00947		2017-10-30	6130.53	0.202711	56.3905	88.8407	285.945	0.001151	1.1651	1.3208	0.7794	0.7688	1.0056	0.00884
2017-10-31	6468.4	0.200558	55.7541	87.645	279.153	0.001124		2018-08-27	1.1678	1.2893	0.7711	0.7352	1.0207		2018-03-05	0.00942		2017-10-31	6468.4	0.200558	55.7541	87.645	279.153	0.001124	1.1646	1.3283	0.7761	0.7657	1.0023	0.0088
2017-11-01	6767.31	0.194124	53.1808	85.717	271.561	0.001138		2018-08-28	1.1695	1.2877	0.7733	0.7338	1.0242		2018-03-06	0.00942		2017-11-01	6767.31	0.194124	53.1808	85.717	271.561	0.001138	1.1619	1.3246	0.7771	0.7676	0.9967	0.00876
2017-11-02	7078.5	0.205861	54.7373	83.7636	265.305	0.001151		2018-08-29	1.1708	1.3027	0.775	0.731	1.0304		2018-03-07	0.00943		2017-11-02	7078.5	0.205861	54.7373	83.7636	265.305	0.001151	1.1658	1.3059	0.7807	0.7713	1.0007	0.00877
2017-11-03	7207.76	0.208133	56.1814	87.987	278.589	0.001121		2018-08-30	1.1671	1.301	0.7704	0.7264	1.0318		2018-03-08	0.00942		2017-11-03	7207.76	0.208133	56.1814	87.987	278.589	0.001121	1.1609	1.3076	0.7835	0.7651	0.9993	0.00877
2017-11-04	7379.95	0.20375	55.0372	87.3027	274.679	0.001189		2018-08-31	1.1601	1.2963	0.767	0.7191	1.0322		2018-03-09	0.00936		2017-11-04	7379.95	0.20375	55.0372	87.3027	274.679	0.001189	#N/A	#N/A	#N/A	#N/A	#N/A	#N/A
2017-11-05	7407.41	0.202055	54.7464	86.3469	273.165	0.001182		2018-09-03	1.1624	1.2872	0.7638	0.7214	1.0317		2018-03-11	0.00936		2017-11-05	7407.41	0.202055	54.7464	86.3469	273.165	0.001182	#N/A	#N/A	#N/A	#N/A	#N/A	0.00876
2017-11-06	7022.76	0.20599	55.1737	102.916	275.677	0.001154		2018-09-04	1.1582	1.2856	0.7583	0.7179	1.0263		2018-03-12	0.0094		2017-11-06	7022.76	0.20599	55.1737	102.916	275.677	0.001154	1.161	1.3172	0.7872	0.7692	1.0025	0.0088
2017-11-07	7144.38	0.210354	61.2952	99.7644	293.378	0.001177		2018-09-05	1.1629	1.2904	0.7589	0.719	1.029		2018-03-13	0.00938		2017-11-07	7144.38	0.210354	61.2952	99.7644	293.378	0.001177	1.1586	1.3167	0.7829	0.7645	1	0.00877
2017-11-08	7459.69	0.217437	62.5731	113.315	316.333	0.001222		2018-09-06	1.1622	1.2932	0.7611	0.7204	1.036		2018-03-14	0.00941		2017-11-08	7459.69	0.217437	62.5731	113.315	316.333	0.001222	1.1595	1.3116	0.7857	0.7678	0.9999	0.00878
2017-11-09	7143.58	0.217488	64.2697	120.78	326.008	0.001415		2018-09-07	1.1553	1.2924	0.7601	0.7107	1.0317		2018-03-15	0.0094		2017-11-09	7143.58	0.217488	64.2697	120.78	326.008	0.001415	1.1642	1.3151	0.7885	0.7679	1.006	0.00881
2017-11-10	6618.14	0.206483	59.2601	105.586	329.571	0.001163		2018-09-10	1.1594	1.3027	0.7597	0.7115	1.0255		2018-03-16	0.00944		2017-11-10	6618.14	0.206483	59.2601	105.586	329.571	0.001163	1.1665	1.3191	0.7885	0.7662	1.0042	0.00881
2017-11-11	6357.6	0.21043	62.3033	119.616	346.056	0.001201		2018-09-11	1.1607	1.3035	0.7653	0.7125	1.0286		2018-03-18	0.00944		2017-11-11	6357.6	0.21043	62.3033	119.616	346.056	0.001201	#N/A	#N/A	#N/A	#N/A	#N/A	#N/A
2017-11-12	5950.07	0.197339	59.0054	123.856	536.116	0.001038		2018-09-12	1.1626	1.3048	0.7694	0.7169	1.0301		2018-03-19	0.00943		2017-11-12	5950.07	0.197339	59.0054	123.856	536.116	0.001038	#N/A	#N/A	#N/A	#N/A	#N/A	0.00879
2017-11-13	6559.49	0.203442	61.3965	123.402	427.373	0.001211		2018-09-13	1.169	1.3107	0.7693	0.7193	1.0358		2018-03-20	0.00939		2017-11-13	6559.49	0.203442	61.3965	123.402	427.373	0.001211	1.1667	1.3116	0.7853	0.7622	1.0037	0.0088
2017-11-14	6635.75	0.209825	62.6796	122.353	427.541	0.001184		2018-09-14	1.163	1.3068	0.7673	0.7153	1.0336		2018-03-21	0.00943		2017-11-14	6635.75	0.209825	62.6796	122.353	427.541	0.001184	1.1798	1.3165	0.7855	0.7631	1.0107	0.00881
2017-11-15	7315.54	0.212956	63.8236	121.374	424.413	0.001339		2018-09-17	1.1683	1.3158	0.7667	0.7183	1.0389		2018-03-22	0.0095		2017-11-15	7315.54	0.212956	63.8236	121.374	424.413	0.001339	1.1792	1.3171	0.7834	0.7588	1.0118	0.00886
2017-11-16	7871.69	0.227107	71.0602	120.305	418.182	0.00139		2018-09-18	1.1667	1.3149	0.7709	0.7219	1.0368		2018-03-23	0.00955		2017-11-16	7871.69	0.227107	71.0602	120.305	418.182	0.00139	1.177	1.3195	0.7839	0.7588	1.0059	0.00884
2017-11-17	7708.99	0.226581	67.569	126.7	424.983	0.001313		2018-09-19	1.1673	1.3144	0.7743	0.7264	1.0339		2018-03-25	0.00954		2017-11-17	7708.99	0.226581	67.569	126.7	424.983	0.001313	1.1795	1.3214	0.7835	0.7566	1.0115	0.00892
2017-11-18	7790.15	0.228627	69.6437	130.799	454.742	0.001373		2018-09-20	1.1777	1.3267	0.775	0.7291	1.0428		2018-03-26	0.00949		2017-11-18	7790.15	0.228627	69.6437	130.799	454.742	0.001373	#N/A	#N/A	#N/A	#N/A	#N/A	#N/A
2017-11-19	8036.49	0.231016	71.5893	129.479	442.311	0.001376		2018-09-21	1.175	1.3077	0.7743	0.7291	1.0431		2018-03-27	0.00949		2017-11-19	8036.49	0.231016	71.5893	129.479	442.311	0.001376	#N/A	#N/A	#N/A	#N/A	#N/A	0.00893
2017-11-20	8200.64	0.238759	72.2528	135.765	486.535	0.001394		2018-09-24	1.1748	1.3121	0.7719	0.7253	1.0365		2018-03-28	0.00936		2017-11-20	8200.64	0.238759	72.2528	135.765	486.535	0.001394	1.1732	1.3235	0.7801	0.755	1.0064	0.00888
2017-11-21	8071.26	0.233271	70.0283	141.738	494.213	0.001389		2018-09-25	1.1772	1.3183	0.7721	0.725	1.0361		2018-03-29	0.0094		2017-11-21	8071.26	0.233271	70.0283	141.738	494.213	0.001389	1.1738	1.3239	0.7826	0.7579	1.0087	0.00889
2017-11-22	8253.55	0.238859	71.8928	165.95	578.846	0.001823		2018-09-26	1.174	1.317	0.7681	0.7257	1.0351		2018-03-30	0.00941		2017-11-22	8253.55	0.238859	71.8928	165.95	578.846	0.001823	1.1822	1.3326	0.7879	0.7619	1.0184	0.00899
2017-11-23	8038.77	0.242402	73.2234	158.607	566.679	0.001891		2018-09-27	1.1641	1.3082	0.7668	0.7207	1.0232		2018-04-01	0.00941		2017-11-23	8038.77	0.242402	73.2234	158.607	566.679	0.001891	1.1851	1.331	0.7865	0.7624	1.0188	0.00899
2017-11-24	8253.69	0.244642	77.9683	160.027	566.635	0.001908		2018-09-28	1.1609	1.3031	0.7749	0.723	1.0182		2018-04-02	0.00944		2017-11-24	8253.69	0.244642	77.9683	160.027	566.635	0.001908	1.193	1.3337	0.7864	0.7614	1.0206	0.00896
2017-11-25	8790.92	0.252393	88.8169	168.442	643.572	0.002072		2018-10-01	1.1578	1.3043	0.7803	0.7226	1.0165		2018-04-03	0.00938		2017-11-25	8790.92	0.252393	88.8169	168.442	643.572	0.002072	#N/A	#N/A	#N/A	#N/A	#N/A	#N/A
2017-11-26	9330.55	0.248818	85.9268	163.374	621.623	0.002026		2018-10-02	1.1548	1.2979	0.7799	0.7188	1.0164		2018-04-04	0.00936		2017-11-26	9330.55	0.248818	85.9268	163.374	621.623	0.002026	#N/A	#N/A	#N/A	#N/A	#N/A	0.00896
2017-11-27	9818.35	0.253927	91.6027	173.392	632.296	0.001988		2018-10-03	1.1478	1.294	0.7771	0.7104	1.0077		2018-04-05	0.00931		2017-11-27	9818.35	0.253927	91.6027	173.392	632.296	0.001988	1.1898	1.3318	0.7832	0.7602	1.0188	0.009
2017-11-28	10058.8	0.299152	96.0338	203.21	626.421	0.002363		2018-10-04	1.1515	1.302	0.7738	0.7073	1.0084		2018-04-06	0.00935		2017-11-28	10058.8	0.299152	96.0338	203.21	626.421	0.002363	1.1841	1.3338	0.7803	0.7595	1.016	0.00897
2017-11-29	9888.61	0.243064	85.571	168.15	677.395	0.00208		2018-10-05	1.1524	1.3123	0.773	0.7052	1.0083		2018-04-08	0.00935		2017-11-29	9888.61	0.243064	85.571	168.15	677.395	0.00208	1.1847	1.3409	0.7773	0.7571	1.0156	0.00893
2017-11-30	10233.6	0.250878	88.3307	180.138	786.929	0.002079		2018-10-08	1.1492	1.309	0.7712	0.7078	1.0074		2018-04-09	0.00937		2017-11-30	10233.6	0.250878	88.3307	180.138	786.929	0.002079	1.1904	1.3526	0.7754	0.7567	1.0167	0.00889
2017-12-01	10975.6	0.255699	99.0037	190.938	797.531	0.002148		2018-10-09	1.149	1.3144	0.7724	0.7103	1.0082		2018-04-10	0.00933		2017-12-01	10975.6	0.255699	99.0037	190.938	797.531	0.002148	1.1891	1.3473	0.7884	0.761	1.024	0.00892
2017-12-02	11074.6	0.255492	100.284	203.034	778.434	0.002149		2018-10-10	1.152	1.3196	0.7652	0.7063	1.01		2018-04-11	0.00936		2017-12-02	11074.6	0.255492	100.284	203.034	778.434	0.002149	#N/A	#N/A	#N/A	#N/A	#N/A	#N/A
2017-12-03	11323.2	0.252558	101.263	200.051	768.876	0.002223		2018-10-11	1.1594	1.3236	0.7675	0.7124	1.0107		2018-04-12	0.00932		2017-12-03	11323.2	0.252558	101.263	200.051	768.876	0.002223	#N/A	#N/A	#N/A	#N/A	#N/A	0.00886
2017-12-04	11657.2	0.253571	104.236	210.242	774.013	0.002463		2018-10-12	1.1563	1.3155	0.7679	0.7119	1.0085		2018-04-13	0.00932		2017-12-04	11657.2	0.253571	104.236	210.242	774.013	0.002463	1.1866	1.3479	0.7893	0.7599	1.0152	0.0089
2017-12-05	11916.7	0.246101	102.397	269.484	756.359	0.002479		2018-10-15	1.1579	1.3153	0.7697	0.7131	1.0132		2018-04-15	0.00929		2017-12-05	11916.7	0.246101	102.397	269.484	756.359	0.002479	1.1826	1.3443	0.7882	0.7607	1.0128	0.00888
2017-12-06	14291.5	0.232544	100.352	278.685	700.073	0.002663		2018-10-16	1.1575	1.3187	0.7732	0.7141	1.0094		2018-04-16	0.00934		2017-12-06	14291.5	0.232544	100.352	278.685	700.073	0.002663	1.1796	1.3394	0.7819	0.7563	1.0102	0.00891
2017-12-07	17899.7	0.222823	98.2924	280.855	697.901	0.00272		2018-10-17	1.1501	1.3115	0.7681	0.7109	1.0047		2018-04-17	0.00935		2017-12-07	17899.7	0.222823	98.2924	280.855	697.901	0.00272	1.1773	1.3474	0.7782	0.7512	1.0056	0.00884
2017-12-08	16569.4	0.252125	124.846	276.744	726.668	0.002779		2018-10-18	1.1453	1.3018	0.7642	0.7099	1.0044		2018-04-18	0.00933		2017-12-08	16569.4	0.252125	124.846	276.744	726.668	0.002779	1.1764	1.3392	0.7785	0.7506	1.0071	0.00881
2017-12-09	15178.2	0.244708	155.242	262.533	723.612	0.002617		2018-10-19	1.1515	1.3072	0.7634	0.7121	1.0035		2018-04-19	0.00931		2017-12-09	15178.2	0.244708	155.242	262.533	723.612	0.002617	#N/A	#N/A	#N/A	#N/A	#N/A	#N/A
2017-12-10	15455.4	0.237333	148.66	245.333	688.666	0.002547		2018-10-22	1.1465	1.2962	0.7633	0.7081	1.0039		2018-04-20	0.00929		2017-12-10	15455.4	0.237333	148.66	245.333	688.666	0.002547	#N/A	#N/A	#N/A	#N/A	#N/A	0.00881
2017-12-11	16936.8	0.251691	214.203	279.669	765.397	0.002798		2018-10-23	1.1471	1.2983	0.7642	0.7086	1.005		2018-04-22	0.00927		2017-12-11	16936.8	0.251691	214.203	279.669	765.397	0.002798	1.1768	1.3339	0.778	0.7527	1.0082	0.00881
2017-12-12	17415.4	0.373541	316.159	308.067	932.035	0.003304		2018-10-24	1.1392	1.2881	0.7661	0.7059	1.0021		2018-04-23	0.0092		2017-12-12	17415.4	0.373541	316.159	308.067	932.035	0.003304	1.1742	1.3317	0.7775	0.7559	1.0085	0.00881
2017-12-13	16408.2	0.471063	302.602	305.745	886.885	0.003461		2018-10-25	1.1376	1.2817	0.7651	0.7081	1.0004		2018-04-24	0.00919		2017-12-13	16408.2	0.471063	302.602	305.745	886.885	0.003461	1.1826	1.342	0.7803	0.7637	1.0146	0.00889
2017-12-14	16564	0.864263	279.328	325.206	941.105	0.003709		2018-10-26	1.1403	1.2833	0.763	0.7096	1.0029		2018-04-25	0.00914		2017-12-14	16564	0.864263	279.328	325.206	941.105	0.003709	1.1778	1.3432	0.7815	0.7666	1.0109	0.0089
2017-12-15	17706.9	0.756181	299.779	312.322	900.518	0.003762		2018-10-29	1.1373	1.2793	0.7613	0.7056	0.9981		2018-04-26	0.00915		2017-12-15	17706.9	0.756181	299.779	312.322	900.518	0.003762	1.1754	1.3321	0.7775	0.7645	1.0096	0.00888
2017-12-16	19497.4	0.758642	298.972	327.321	1001.51	0.005933		2018-10-30	1.1344	1.2707	0.763	0.7106	0.9949		2018-04-27	0.00917		2017-12-16	19497.4	0.758642	298.972	327.321	1001.51	0.005933	#N/A	#N/A	#N/A	#N/A	#N/A	#N/A
2017-12-17	19140.8	0.728366	318.719	351.373	1105.92	0.005984		2018-10-31	1.1312	1.2766	0.7602	0.7074	0.9916		2018-04-29	0.00917		2017-12-17	19140.8	0.728366	318.719	351.373	1105.92	0.005984	#N/A	#N/A	#N/A	#N/A	#N/A	0.00887
2017-12-18	19114.2	0.778407	358.336	381.512	1167.12	0.006433		2018-11-01	1.1409	1.3011	0.7643	0.7206	0.9979		2018-04-30	0.00915		2017-12-18	19114.2	0.778407	358.336	381.512	1167.12	0.006433	1.1782	1.3382	0.7773	0.7663	1.0145	0.00889
2017-12-19	17776.7	0.791257	350.253	377.236	1186.63	0.005666		2018-11-02	1.1387	1.2973	0.7629	0.7199	0.9964		2018-05-01	0.0091		2017-12-19	17776.7	0.791257	350.253	377.236	1186.63	0.005666	1.184	1.3385	0.7765	0.7666	1.0154	0.00886
2017-12-20	16624.6	0.775964	314.621	469.198	1550.85	0.006661		2018-11-05	1.1407	1.3042	0.7628	0.7211	0.9953		2018-05-02	0.0091		2017-12-20	16624.6	0.775964	314.621	469.198	1550.85	0.006661	1.1871	1.3376	0.7792	0.7667	1.013	0.00882
2017-12-21	15802.9	1.19306	317.462	417.98	1434.82	0.007425		2018-11-06	1.1427	1.3098	0.762	0.7247	0.9975		2018-05-03	0.00916		2017-12-21	15802.9	1.19306	317.462	417.98	1434.82	0.007425	1.1873	1.3385	0.7851	0.7702	1.0116	0.00882
2017-12-22	13831.8	1.13828	264.932	346.113	1179.01	0.006054		2018-11-07	1.1426	1.3126	0.7627	0.7277	0.9977		2018-05-04	0.00916		2017-12-22	13831.8	1.13828	264.932	346.113	1179.01	0.006054	1.1859	1.3362	0.7853	0.7716	1.0108	0.00883
2017-12-23	14699.2	1.17434	288.266	382.039	1275.5	0.007259		2018-11-08	1.1363	1.3061	0.7602	0.7257	0.994		2018-05-06	0.00916		2017-12-23	14699.2	1.17434	288.266	382.039	1275.5	0.007259	#N/A	#N/A	#N/A	#N/A	#N/A	#N/A
2017-12-24	13925.8	1.04395	275.98	337.06	1184.69	0.008582		2018-11-09	1.1336	1.2976	0.757	0.7225	0.9945		2018-05-07	0.00917		2017-12-24	13925.8	1.04395	275.98	337.06	1184.69	0.008582	#N/A	#N/A	#N/A	#N/A	#N/A	0.00883
2017-12-25	14026.6	1.12232	273.39	360.782	1175.89	0.008931		2018-11-12	1.1218	1.2849	0.755	0.7173	0.9891		2018-05-08	0.00916		2017-12-25	14026.6	1.12232	273.39	360.782	1175.89	0.008931	1.1869	1.3369	0.7856	0.7717	1.0115	0.00883
2017-12-26	16099.8	1.18949	286.504	381.543	1222.83	0.009411		2018-11-13	1.1291	1.2974	0.7555	0.7218	0.993		2018-05-09	0.00911		2017-12-26	16099.8	1.18949	286.504	381.543	1222.83	0.009411	1.1859	1.3374	0.788	0.7728	1.011	0.00883
2017-12-27	15838.5	1.39964	272.174	421.849	1189.89	0.008872		2018-11-14	1.131	1.2996	0.7553	0.7237	0.9942		2018-05-10	0.00914		2017-12-27	15838.5	1.39964	272.174	421.849	1189.89	0.008872	1.1888	1.3397	0.7902	0.7768	1.0139	0.00882
2017-12-28	14606.5	1.43088	249.93	378.904	1160.57	0.008486		2018-11-15	1.1328	1.2776	0.7589	0.7277	0.9929		2018-05-11	0.00914		2017-12-28	14606.5	1.43088	249.93	378.904	1160.57	0.008486	1.1943	1.3443	0.7956	0.7798	1.0219	0.00886
2017-12-29	14656.2	2.2146	245.502	377.366	1147.95	0.009391		2018-11-16	1.142	1.2839	0.7607	0.7337	1.0001		2018-05-13	0.00915		2017-12-29	14656.2	2.2146	245.502	377.366	1147.95	0.009391	1.1998	1.3515	0.795	0.7802	1.0264	0.00887
2017-12-30	12952.2	2.15902	218.963	330.804	1011.47	0.00786		2018-11-19	1.1453	1.2851	0.7592	0.7295	1.0065		2018-05-14	0.00912		2017-12-30	12952.2	2.15902	218.963	330.804	1011.47	0.00786	#N/A	#N/A	#N/A	#N/A	#N/A	#N/A
2017-12-31	14156.4	2.30057	232.096	349.026	1051.68	0.008972		2018-11-20	1.1371	1.2788	0.7516	0.7214	1.005		2018-05-15	0.00906		2017-12-31	14156.4	2.30057	232.096	349.026	1051.68	0.008972	#N/A	#N/A	#N/A	#N/A	#N/A	0.00888
2018-01-01	13657.2	2.39103	229.033	358.99	1053.98	0.008909		2018-11-21	1.1385	1.2777	0.7558	0.7262	1.0051		2018-05-16	0.00906		2018-01-01	13657.2	2.39103	229.033	358.99	1053.98	0.008909	1.201	1.3503	0.7972	0.7805	1.0262	0.00888
2018-01-02	14982.1	2.4809	255.684	383.417	1217.72	0.009145		2018-11-22	1.1408	1.2878	0.7582	0.7255	1.005		2018-05-17	0.00903		2018-01-02	14982.1	2.4809	255.684	383.417	1217.72	0.009145	1.2059	1.3588	0.7992	0.783	1.0292	0.00891
2018-01-03	15201	3.10537	245.368	412.063	1170.74	0.00932		2018-11-23	1.1341	1.2814	0.7554	0.7237	1.0033		2018-05-18	0.00903		2018-01-03	15201	3.10537	245.368	412.063	1170.74	0.00932	1.2014	1.3516	0.7978	0.7836	1.0235	0.00889
2018-01-04	15599.2	3.19663	241.37	403.048	1229.79	0.009644		2018-11-26	1.1328	1.2834	0.7546	0.7221	1.0014		2018-05-20	0.00902		2018-01-04	15599.2	3.19663	241.37	403.048	1229.79	0.009644	1.2068	1.3553	0.8009	0.7864	1.0261	0.00887
2018-01-05	17429.5	3.04871	249.271	384.936	1152.41	0.012167		2018-11-27	1.1288	1.275	0.7521	0.7224	1.0011		2018-05-21	0.009		2018-01-05	17429.5	3.04871	249.271	384.936	1152.41	0.012167	1.203	1.3571	0.8058	0.7864	1.0254	0.00884
2018-01-06	17527	3.09397	296.454	452.771	1265.03	0.014863		2018-11-28	1.1366	1.2825	0.7535	0.7306	1.0062		2018-05-22	0.00902		2018-01-06	17527	3.09397	296.454	452.771	1265.03	0.014863	#N/A	#N/A	#N/A	#N/A	#N/A	#N/A
2018-01-07	16477.6	3.37781	288.451	459.331	1285.43	0.017088		2018-11-29	1.1393	1.2794	0.7529	0.7319	1.0041		2018-05-23	0.00908		2018-01-07	16477.6	3.37781	288.451	459.331	1285.43	0.017088	#N/A	#N/A	#N/A	#N/A	#N/A	0.00884
2018-01-08	15170.1	2.45621	255.763	405.074	1087.75	0.015045		2018-11-30	1.1317	1.2752	0.7521	0.7318	1.0011		2018-05-24	0.00915		2018-01-08	15170.1	2.45621	255.763	405.074	1087.75	0.015045	1.1967	1.3568	0.8051	0.7841	1.0234	0.00884
2018-01-09	14595.4	2.10178	247.037	413.334	1111.86	0.01342		2018-12-03	1.1354	1.2724	0.7578	0.7358	1.0022		2018-05-25	0.00914		2018-01-09	14595.4	2.10178	247.037	413.334	1111.86	0.01342	1.1937	1.354	0.8023	0.7823	1.0169	0.00888
2018-01-10	14973.3	1.97492	250.518	407.741	1106.36	0.013102		2018-12-04	1.1345	1.272	0.7539	0.7339	1.0025		2018-05-27	0.00912		2018-01-10	14973.3	1.97492	250.518	407.741	1106.36	0.013102	1.1947	1.3507	0.797	0.7843	1.0222	0.00897
2018-01-11	13405.8	1.9508	229.366	355.592	1007.88	0.011469		2018-12-05	1.1344	1.2733	0.7488	0.7269	1.0023		2018-05-28	0.00914		2018-01-11	13405.8	1.9508	229.366	355.592	1007.88	0.011469	1.2032	1.3538	0.7988	0.7891	1.0247	0.00899
2018-01-12	13980.6	2.04323	236.856	394.783	1054.87	0.013056		2018-12-06	1.1376	1.2785	0.7474	0.7236	1.0072		2018-05-29	0.00919		2018-01-12	13980.6	2.04323	236.856	394.783	1054.87	0.013056	1.2187	1.3729	0.8027	0.7913	1.0329	0.00901
2018-01-13	14360.2	2.02135	259.193	420.054	1100.26	0.013023		2018-12-07	1.1378	1.2729	0.7507	0.72	1.0096		2018-05-30	0.00918		2018-01-13	14360.2	2.02135	259.193	420.054	1100.26	0.013023	#N/A	#N/A	#N/A	#N/A	#N/A	#N/A
2018-01-14	13772	1.86119	238.675	399.519	1014.07	0.011684		2018-12-10	1.1356	1.2561	0.7466	0.719	1.0096		2018-05-31	0.00919		2018-01-14	13772	1.86119	238.675	399.519	1014.07	0.011684	#N/A	#N/A	#N/A	#N/A	#N/A	0.009
2018-01-15	13819.8	1.67673	232.774	414.57	939.19	0.009857		2018-12-11	1.1316	1.2486	0.7468	0.7207	1.0066		2018-06-01	0.00913		2018-01-15	13819.8	1.67673	232.774	414.57	939.19	0.009857	1.2263	1.3792	0.8045	0.7965	1.0383	0.00905
2018-01-16	11490.5	1.17924	188.331	320.037	759.615	0.006822		2018-12-12	1.1368	1.2631	0.749	0.7221	1.0065		2018-06-03	0.00912		2018-01-16	11490.5	1.17924	188.331	320.037	759.615	0.006822	1.2261	1.3793	0.8042	0.7961	1.0421	0.00905
2018-01-17	11188.6	1.30634	186.516	319.186	793.568	0.007648		2018-12-13	1.1363	1.2657	0.749	0.7227	1.0058		2018-06-04	0.00911		2018-01-17	11188.6	1.30634	186.516	319.186	793.568	0.007648	1.2186	1.3827	0.804	0.797	1.0355	0.00899
2018-01-18	11474.9	1.59658	192.837	316.468	835.489	0.007969		2018-12-14	1.1309	1.2584	0.7471	0.7177	1.002		2018-06-05	0.00911		2018-01-18	11474.9	1.59658	192.837	316.468	835.489	0.007969	1.2239	1.3893	0.8053	0.8	1.0429	0.009
2018-01-19	11607.4	1.55205	192.964	364.621	846.165	0.007871		2018-12-17	1.1347	1.2627	0.746	0.7175	1.0071		2018-06-06	0.00908		2018-01-19	11607.4	1.55205	192.964	364.621	846.165	0.007871	1.2222	1.3852	0.8007	0.7993	1.0384	0.00903
2018-01-20	12899.2	1.57862	211.018	383.789	926.121	0.008448		2018-12-18	1.1361	1.2647	0.7427	0.7183	1.0074		2018-06-07	0.00912		2018-01-20	12899.2	1.57862	211.018	383.789	926.121	0.008448	#N/A	#N/A	#N/A	#N/A	#N/A	#N/A
2018-01-21	11600.1	1.38004	190.421	345.079	818.274	0.007131		2018-12-19	1.1377	1.261	0.7416	0.7108	1.0054		2018-06-08	0.00913		2018-01-21	11600.1	1.38004	190.421	345.079	818.274	0.007131	#N/A	#N/A	#N/A	#N/A	#N/A	0.00903
2018-01-22	10931.4	1.35735	180.008	315.898	763.199	0.006734		2018-12-20	1.1446	1.2657	0.7402	0.7109	1.0122		2018-06-10	0.00914		2018-01-22	10931.4	1.35735	180.008	315.898	763.199	0.006734	1.2262	1.3987	0.8036	0.8017	1.0396	0.00902
2018-01-23	10868.4	1.33707	177.807	308.461	757.341	0.006673		2018-12-21	1.1369	1.2631	0.7353	0.7034	1.0048		2018-06-11	0.00909		2018-01-23	10868.4	1.33707	177.807	308.461	757.341	0.006673	1.2299	1.4001	0.8054	0.7998	1.0442	0.00907
2018-01-24	11359.4	1.35715	179.987	317.4	775.11	0.007083		2018-12-24	1.14	1.2724	0.735	0.7062	1.014		2018-06-12	0.00906		2018-01-24	11359.4	1.35715	179.987	317.4	775.11	0.007083	1.2408	1.4243	0.8098	0.8062	1.0578	0.00916
2018-01-25	11259.4	1.31223	180.272	317.103	795.655	0.007667		2018-12-25	1.1362	1.2687	0.7358	0.7037	1.0138		2018-06-13	0.00906		2018-01-25	11259.4	1.31223	180.272	317.103	795.655	0.007667	1.2396	1.4146	0.8076	0.8031	1.0626	0.00914
2018-01-26	11171.4	1.21727	176.734	323.685	782.411	0.007237		2018-12-26	1.1353	1.2634	0.7368	0.7067	1.0042		2018-06-14	0.00904		2018-01-26	11171.4	1.21727	176.734	323.685	782.411	0.007237	1.2421	1.417	0.8123	0.8112	1.071	0.0092
2018-01-27	11440.7	1.21911	180.886	321.355	773.842	0.007373		2018-12-27	1.143	1.2644	0.7343	0.7036	1.0125		2018-06-15	0.00904		2018-01-27	11440.7	1.21911	180.886	321.355	773.842	0.007373	#N/A	#N/A	#N/A	#N/A	#N/A	#N/A
2018-01-28	11786.3	1.3996	193.865	332.167	812.242	0.007465		2018-12-28	1.1438	1.2707	0.7332	0.7044	1.0158		2018-06-17	0.00904		2018-01-28	11786.3	1.3996	193.865	332.167	812.242	0.007465	#N/A	#N/A	#N/A	#N/A	#N/A	0.00921
2018-01-29	11296.4	1.32397	181.664	316.628	767.686	0.006967		2018-12-31	1.147	1.2759	0.7332	0.7052	1.0188		2018-06-18	0.00905		2018-01-29	11296.4	1.32397	181.664	316.628	767.686	0.006967	1.2383	1.4075	0.8105	0.8095	1.0667	0.00918
2018-01-30	10106.3	1.13856	165.276	274.016	676.91	0.006024		2019-01-01	1.1464	1.2752	0.7332	0.7053	1.0188		2018-06-19	0.00909		2018-01-30	10106.3	1.13856	165.276	274.016	676.91	0.006024	1.2402	1.4146	0.8107	0.8083	1.0703	0.00919
2018-01-31	10221.1	1.16239	163.351	272.889	697.459	0.00601		2019-01-02	1.1343	1.261	0.7365	0.6985	1.0099		2018-06-20	0.00906		2018-01-31	10221.1	1.16239	163.351	272.889	697.459	0.00601	1.2421	1.4192	0.812	0.8055	1.0736	0.00916
2018-02-01	9170.54	0.96253	142.297	240.965	617.041	0.005029		2019-01-03	1.1394	1.2633	0.7413	0.7006	1.0135		2018-06-21	0.00909		2018-02-01	9170.54	0.96253	142.297	240.965	617.041	0.005029	1.251	1.4265	0.8153	0.8039	1.0795	0.00914
2018-02-02	8830.75	0.884784	131.379	235.63	586.88	0.004475		2019-01-04	1.1395	1.2728	0.7477	0.7113	1.0137		2018-06-22	0.00909		2018-02-02	8830.75	0.884784	131.379	235.63	586.88	0.004475	1.2462	1.4123	0.8047	0.7923	1.0738	0.00908
2018-02-03	9174.91	0.924043	160.25	251.588	637.372	0.005164		2019-01-07	1.1476	1.278	0.752	0.7148	1.0207		2018-06-24	0.0091		2018-02-03	9174.91	0.924043	160.25	251.588	637.372	0.005164	#N/A	#N/A	#N/A	#N/A	#N/A	#N/A
2018-02-04	8277.01	0.815703	148.025	221.046	549.964	0.004399		2019-01-08	1.1442	1.2719	0.7533	0.7141	1.0191		2018-06-25	0.00911		2018-02-04	8277.01	0.815703	148.025	221.046	549.964	0.004399	#N/A	#N/A	#N/A	#N/A	#N/A	0.00909
2018-02-05	6955.27	0.691799	125.33	179.487	451.428	0.003533		2019-01-09	1.1543	1.279	0.7571	0.7171	1.0263		2018-06-26	0.00909		2018-02-05	6955.27	0.691799	125.33	179.487	451.428	0.003533	1.2368	1.3959	0.7975	0.7878	1.0736	0.00917
2018-02-06	7754	0.776393	142.991	212.289	528.501	0.004361		2019-01-10	1.15	1.2749	0.7555	0.7186	1.0158		2018-06-27	0.00907		2018-02-06	7754	0.776393	142.991	212.289	528.501	0.004361	1.2377	1.3948	0.8005	0.7906	1.0683	0.00913
2018-02-07	7621.3	0.723895	138.203	207.275	521.988	0.004297		2019-01-11	1.1469	1.2843	0.7538	0.7216	1.016		2018-06-28	0.00905		2018-02-07	7621.3	0.723895	138.203	207.275	521.988	0.004297	1.2264	1.3882	0.7956	0.7823	1.0597	0.00915
2018-02-08	8265.59	0.805263	149.466	247.224	605.005	0.004566		2019-01-14	1.1477	1.2865	0.7527	0.7196	1.0195		2018-06-29	0.00904		2018-02-08	8265.59	0.805263	149.466	247.224	605.005	0.004566	1.2247	1.3914	0.7934	0.778	1.0683	0.0092
2018-02-09	8736.98	0.954428	163.95	260.433	637.818	0.005		2019-01-15	1.1417	1.286	0.7538	0.7201	1.0124		2018-07-01	0.00904		2018-02-09	8736.98	0.954428	163.95	260.433	637.818	0.005	1.2235	1.3838	0.7951	0.7814	1.0637	0.00919
2018-02-10	8621.9	1.07074	155.593	250.03	634.096	0.004989		2019-01-16	1.14	1.2883	0.7544	0.7168	1.0098		2018-07-02	0.00902		2018-02-10	8621.9	1.07074	155.593	250.03	634.096	0.004989	#N/A	#N/A	#N/A	#N/A	#N/A	#N/A
2018-02-11	8129.97	1.00416	148.99	229.485	580.017	0.004956		2019-01-17	1.1398	1.2987	0.7532	0.7194	1.0057		2018-07-03	0.00904		2018-02-11	8129.97	1.00416	148.99	229.485	580.017	0.004956	#N/A	#N/A	#N/A	#N/A	#N/A	0.00919
2018-02-12	8926.57	1.08101	161.566	247.568	620.562	0.005472		2019-01-18	1.1363	1.2875	0.7542	0.7168	1.0043		2018-07-04	0.00905		2018-02-12	8926.57	1.08101	161.566	247.568	620.562	0.005472	1.2292	1.3838	0.7953	0.7861	1.0647	0.0092
2018-02-13	8598.31	1.02741	159.554	234.689	595.474	0.005638		2019-01-21	1.1366	1.2893	0.7523	0.7158	1.0028		2018-07-05	0.00904		2018-02-13	8598.31	1.02741	159.554	234.689	595.474	0.005638	1.2352	1.3892	0.7942	0.786	1.0697	0.00927
2018-02-14	9494.63	1.14162	213.359	276.662	678.976	0.00673		2019-01-22	1.1359	1.2958	0.7489	0.7123	1.0028		2018-07-06	0.00905		2018-02-14	9494.63	1.14162	213.359	276.662	678.976	0.00673	1.245	1.3998	0.8006	0.7925	1.0762	0.00934
2018-02-15	10166.4	1.14686	225.426	303.251	703.856	0.007347		2019-01-23	1.1381	1.307	0.7496	0.7142	1.0053		2018-07-08	0.00906		2018-02-15	10166.4	1.14686	225.426	303.251	703.856	0.007347	1.2506	1.4099	0.8014	0.7945	1.0844	0.00942
2018-02-16	10233.9	1.13803	230.124	296.477	698.861	0.007034		2019-01-24	1.1306	1.3066	0.7491	0.7095	1.0035		2018-07-09	0.00902		2018-02-16	10233.9	1.13803	230.124	296.477	698.861	0.007034	1.2406	1.4042	0.7964	0.7913	1.0778	0.00941
2018-02-17	11112.7	1.20498	229.465	325.665	742.162	0.007049		2019-01-25	1.1415	1.3203	0.7565	0.7183	1.0066		2018-07-10	0.00901		2018-02-17	11112.7	1.20498	229.465	325.665	742.162	0.007049	#N/A	#N/A	#N/A	#N/A	#N/A	#N/A
2018-02-18	10551.8	1.12046	215.736	300.118	689.283	0.006424		2019-01-28	1.1434	1.3164	0.7542	0.7166	1.0081		2018-07-11	0.00893		2018-02-18	10551.8	1.12046	215.736	300.118	689.283	0.006424	#N/A	#N/A	#N/A	#N/A	#N/A	0.00941
2018-02-19	11225.3	1.14442	223.057	316.494	728.734	0.006697		2019-01-29	1.1432	1.3069	0.7537	0.7156	1.0054		2018-07-12	0.00888		2018-02-19	11225.3	1.14442	223.057	316.494	728.734	0.006697	1.2408	1.4005	0.7961	0.7913	1.0762	0.00938
2018-02-20	11403.7	1.08946	232.851	304.396	685.042	0.007094		2019-01-30	1.1479	1.3116	0.7605	0.7247	1.0056		2018-07-13	0.0089		2018-02-20	11403.7	1.08946	232.851	304.396	685.042	0.007094	1.2338	1.3996	0.7906	0.7883	1.0682	0.00932
2018-02-21	10690.4	1.01539	213.352	322.607	670.385	0.006581		2019-01-31	1.1446	1.3102	0.7621	0.7273	1.0056		2018-07-15	0.0089		2018-02-21	10690.4	1.01539	213.352	322.607	670.385	0.006581	1.2284	1.3918	0.7873	0.7804	1.065	0.00928
2018-02-22	10005	0.941788	195.308	282.76	632.963	0.006259		2019-02-01	1.1456	1.3086	0.7633	0.7251	1.0043		2018-07-16	0.00891		2018-02-22	10005	0.941788	195.308	282.76	632.963	0.006259	1.2331	1.3956	0.7871	0.7845	1.0721	0.00937
2018-02-23	10301.1	0.998855	209.309	285.708	631.66	0.006648		2019-02-04	1.1438	1.3037	0.7628	0.7226	1.0021		2018-07-17	0.00886		2018-02-23	10301.1	0.998855	209.309	285.708	631.66	0.006648	1.2293	1.3967	0.7917	0.7844	1.0675	0.00936
2018-02-24	9813.07	0.954402	209.422	273.79	595.01	0.006324		2019-02-05	1.1415	1.2944	0.7619	0.7235	1.0001		2018-07-18	0.00886		2018-02-24	9813.07	0.954402	209.422	273.79	595.01	0.006324	#N/A	#N/A	#N/A	#N/A	#N/A	#N/A
2018-02-25	9664.73	0.943487	220.475	281.023	591.688	0.006142		2019-02-06	1.1362	1.2934	0.7568	0.7104	0.9975		2018-07-19	0.00889		2018-02-25	9664.73	0.943487	220.475	281.023	591.688	0.006142	#N/A	#N/A	#N/A	#N/A	#N/A	0.00934
2018-02-26	10366.7	0.956859	220.962	293.608	621.269	0.006339		2019-02-07	1.1341	1.2955	0.7516	0.7101	0.9977		2018-07-20	0.00898		2018-02-26	10366.7	0.956859	220.962	293.608	621.269	0.006339	1.2318	1.3967	0.7886	0.7855	1.0661	0.00935
2018-02-27	10725.6	0.947305	216.599	302.541	615.846	0.006291		2019-02-08	1.133	1.2948	0.7531	0.709	0.9998		2018-07-22	0.009		2018-02-27	10725.6	0.947305	216.599	302.541	615.846	0.006291	1.2232	1.3909	0.7827	0.779	1.065	0.00932
2018-02-28	10397.9	0.904583	202.895	285.697	584.287	0.006018		2019-02-11	1.1276	1.2851	0.7517	0.7062	0.9961		2018-07-23	0.00898		2018-02-28	10397.9	0.904583	202.895	285.697	584.287	0.006018	1.2194	1.376	0.7793	0.7762	1.0587	0.00937
2018-03-01	10951	0.928347	209.75	314.035	617.528	0.006215		2019-02-12	1.1325	1.2892	0.7554	0.7095	0.9935		2018-07-24	0.00899		2018-03-01	10951	0.928347	209.75	314.035	617.528	0.006215	1.2268	1.3776	0.7789	0.7756	1.0617	0.00941
2018-03-02	11086.4	0.910144	212.556	344.729	603.631	0.005482		2019-02-13	1.1267	1.2846	0.7544	0.7089	0.9909		2018-07-25	0.00901		2018-03-02	11086.4	0.910144	212.556	344.729	603.631	0.005482	1.2317	1.3805	0.7764	0.7764	1.0658	0.00946
2018-03-03	11489.7	0.907804	210.643	352.955	610.524	0.005301		2019-02-14	1.1301	1.2813	0.7523	0.7106	0.9951		2018-07-26	0.00899		2018-03-03	11489.7	0.907804	210.643	352.955	610.524	0.005301	#N/A	#N/A	#N/A	#N/A	#N/A	#N/A
2018-03-04	11512.6	1.00554	213.799	368.974	620.485	0.005502		2019-02-15	1.1295	1.2891	0.755	0.714	0.9946		2018-07-27	0.00901		2018-03-04	11512.6	1.00554	213.799	368.974	620.485	0.005502	#N/A	#N/A	#N/A	#N/A	#N/A	0.00947
2018-03-05	11573.3	0.959368	211.175	373.247	614.577	0.005218		2019-02-18	1.1311	1.2924	0.7552	0.7131	0.9957		2018-07-29	0.00902		2018-03-05	11573.3	0.959368	211.175	373.247	614.577	0.005218	1.2336	1.3849	0.7713	0.7765	1.0638	0.00942
2018-03-06	10779.9	0.922887	196.601	346.398	578.51	0.00461		2019-02-19	1.1341	1.3064	0.7571	0.7166	0.9988		2018-07-30	0.009		2018-03-06	10779.9	0.922887	196.601	346.398	578.51	0.00461	1.2404	1.3887	0.7766	0.7828	1.0631	0.00942
2018-03-07	9965.57	0.87121	185.839	339.148	513.74	0.004024		2019-02-20	1.1337	1.3051	0.759	0.7164	0.9991		2018-07-31	0.00894		2018-03-07	9965.57	0.87121	185.839	339.148	513.74	0.004024	1.2413	1.3901	0.7745	0.7825	1.0599	0.00943
2018-03-08	9395.01	0.825857	176.511	278.637	493.816	0.004025		2019-02-21	1.1336	1.3052	0.7558	0.7095	0.999		2018-08-01	0.00895		2018-03-08	9395.01	0.825857	176.511	278.637	493.816	0.004025	1.2312	1.3812	0.7754	0.7792	1.0513	0.00942
2018-03-09	9337.55	0.849761	187.168	288.09	499.499	0.004146		2019-02-22	1.1343	1.3054	0.7612	0.7127	0.9995		2018-08-02	0.00896		2018-03-09	9337.55	0.849761	187.168	288.09	499.499	0.004146	1.2307	1.3849	0.7804	0.7851	1.0513	0.00936
2018-03-10	8866	0.796627	177.732	257.044	484.349	0.003973		2019-02-25	1.1359	1.3097	0.7581	0.7167	0.9992		2018-08-03	0.00899		2018-03-10	8866	0.796627	177.732	257.044	484.349	0.003973	#N/A	#N/A	#N/A	#N/A	#N/A	#N/A
2018-03-11	9578.63	0.831122	188.946	282.351	531.804	0.00421		2019-02-26	1.1387	1.3251	0.7593	0.7188	1.0002		2018-08-05	0.009		2018-03-11	9578.63	0.831122	188.946	282.351	531.804	0.00421	#N/A	#N/A	#N/A	#N/A	#N/A	0.00936
2018-03-12	9205.12	0.801048	178.234	259.422	501.298	0.004032		2019-02-27	1.1369	1.331	0.76	0.7139	0.9985		2018-08-06	0.00898		2018-03-12	9205.12	0.801048	178.234	259.422	501.298	0.004032	1.2334	1.3905	0.7789	0.7873	1.0553	0.0094
2018-03-13	9194.85	0.789711	175.782	248.068	487.369	0.00396		2019-02-28	1.1371	1.3263	0.7594	0.7095	1.0017		2018-08-07	0.00898		2018-03-13	9194.85	0.789711	175.782	248.068	487.369	0.00396	1.239	1.3962	0.7713	0.786	1.0593	0.00938
2018-03-14	8269.81	0.701902	161.101	215.56	426.255	0.003524		2019-03-01	1.1377	1.3204	0.7521	0.7083	1.001		2018-08-08	0.00901		2018-03-14	8269.81	0.701902	161.101	215.56	426.255	0.003524	1.2367	1.3961	0.7719	0.7877	1.0582	0.00941
2018-03-15	8300.86	0.697269	164.476	213.311	418.238	0.003536		2019-03-04	1.134	1.3189	0.7517	0.7093	1.001		2018-08-09	0.009		2018-03-15	8300.86	0.697269	164.476	213.311	418.238	0.003536	1.2305	1.3938	0.7661	0.7799	1.051	0.0094
2018-03-16	8338.35	0.68926	165.45	215.703	425.525	0.00351		2019-03-05	1.1308	1.3178	0.7492	0.7084	0.9958		2018-08-10	0.00901		2018-03-16	8338.35	0.68926	165.45	215.703	425.525	0.00351	1.2289	1.3941	0.7635	0.7716	1.0501	0.00944
2018-03-17	7916.88	0.637856	152.969	197.913	387.28	0.003299		2019-03-06	1.1307	1.317	0.7439	0.7033	0.995		2018-08-12	0.00904		2018-03-17	7916.88	0.637856	152.969	197.913	387.28	0.003299	#N/A	#N/A	#N/A	#N/A	#N/A	#N/A
2018-03-18	8223.68	0.658777	154.074	209.633	394.147	0.00319		2019-03-07	1.1194	1.3085	0.7432	0.7016	0.9888		2018-08-13	0.00903		2018-03-18	8223.68	0.658777	154.074	209.633	394.147	0.00319	#N/A	#N/A	#N/A	#N/A	#N/A	0.00944
2018-03-19	8630.65	0.74908	161.142	216.773	409.323	0.00344		2019-03-08	1.124	1.3017	0.7454	0.7047	0.9921		2018-08-14	0.009		2018-03-19	8630.65	0.74908	161.142	216.773	409.323	0.00344	1.2335	1.4024	0.7647	0.7718	1.0514	0.00943
2018-03-20	8913.47	0.709808	168.817	223.737	428.876	0.003651		2019-03-11	1.1249	1.3153	0.7466	0.707	0.9895		2018-08-15	0.00903		2018-03-20	8913.47	0.709808	168.817	223.737	428.876	0.003651	1.2242	1.3998	0.7651	0.7683	1.0455	0.00939
2018-03-21	8929.28	0.693664	169.052	218.633	434.508	0.003659		2019-03-12	1.1288	1.3075	0.7489	0.7081	0.9922		2018-08-16	0.00902		2018-03-21	8929.28	0.693664	169.052	218.633	434.508	0.003659	1.2338	1.4142	0.7752	0.7765	1.053	0.00943
2018-03-22	8728.47	0.662743	163.672	212.71	411.362	0.003528		2019-03-13	1.1327	1.3339	0.7515	0.7094	0.996		2018-08-17	0.00905		2018-03-22	8728.47	0.662743	163.672	212.71	411.362	0.003528	1.2302	1.4096	0.7728	0.7693	1.0535	0.0095
2018-03-23	8879.62	0.643174	167.832	213.915	427.456	0.00356		2019-03-14	1.1304	1.3241	0.7499	0.7065	0.9961		2018-08-19	0.00905		2018-03-23	8879.62	0.643174	167.832	213.915	427.456	0.00356	1.2353	1.4134	0.7756	0.7698	1.0557	0.00955
2018-03-24	8668.12	0.641265	159.631	209.158	424.609	0.00359		2019-03-15	1.1325	1.3291	0.75	0.7089	0.9981		2018-08-20	0.00909		2018-03-24	8668.12	0.641265	159.631	209.158	424.609	0.00359	#N/A	#N/A	#N/A	#N/A	#N/A	#N/A
2018-03-25	8495.78	0.641875	160.084	211.784	411.786	0.003505		2019-03-18	1.1337	1.3257	0.75	0.7105	0.9985		2018-08-21	0.00907		2018-03-25	8495.78	0.641875	160.084	211.784	411.786	0.003505	#N/A	#N/A	#N/A	#N/A	#N/A	0.00954
2018-03-26	8209.4	0.599463	149.221	197.175	390.866	0.003289		2019-03-19	1.1352	1.3269	0.7507	0.7088	1.0008		2018-08-22	0.00905		2018-03-26	8209.4	0.599463	149.221	197.175	390.866	0.003289	1.2443	1.4228	0.7788	0.7749	1.0575	0.00949
2018-03-27	7833.04	0.577917	135.779	187.93	354.75	0.003145		2019-03-20	1.1414	1.3197	0.7516	0.7116	1.0075		2018-08-23	0.00899		2018-03-27	7833.04	0.577917	135.779	187.93	354.75	0.003145	1.2403	1.4157	0.7762	0.7679	1.0562	0.00949
2018-03-28	7954.48	0.578002	131.747	199.159	351.264	0.003141		2019-03-21	1.1375	1.3109	0.7485	0.7112	1.0081		2018-08-24	0.00899		2018-03-28	7954.48	0.578002	131.747	199.159	351.264	0.003141	1.2308	1.4078	0.7738	0.7661	1.0453	0.00936
2018-03-29	7165.7	0.511511	114.679	176.862	329.283	0.002827		2019-03-22	1.1314	1.3212	0.7447	0.7084	1.0063		2018-08-26	0.00899		2018-03-29	7165.7	0.511511	114.679	176.862	329.283	0.002827	1.2302	1.4017	0.7763	0.7678	1.0455	0.0094
2018-03-30	6890.52	0.509565	118.598	172.363	311.124	0.002763		2019-03-25	1.1313	1.3204	0.746	0.7113	1.0076		2018-08-27	0.009		2018-03-30	6890.52	0.509565	118.598	172.363	311.124	0.002763	1.2323	1.4018	0.7755	0.7679	1.0481	0.00941
2018-03-31	6973.53	0.512353	116.607	179.56	305.764	0.002819		2019-03-26	1.1266	1.3209	0.7471	0.7135	1.0055		2018-08-28	0.00899		2018-03-31	6973.53	0.512353	116.607	179.56	305.764	0.002819	#N/A	#N/A	#N/A	#N/A	#N/A	#N/A
2018-04-01	6844.23	0.485081	115.222	175.508	291.53	0.002719		2019-03-27	1.1247	1.3192	0.7457	0.7085	1.0051		2018-08-29	0.00895		2018-04-01	6844.23	0.485081	115.222	175.508	291.53	0.002719	#N/A	#N/A	#N/A	#N/A	#N/A	0.00941
2018-04-02	7083.8	0.500688	119.306	177.507	311.807	0.002797		2019-03-28	1.1222	1.3044	0.7441	0.7076	1.0043		2018-08-30	0.00901		2018-04-02	7083.8	0.500688	119.306	177.507	311.807	0.002797	1.2302	1.4045	0.7744	0.7664	1.0467	0.00944
2018-04-03	7456.11	0.558044	134.47	189.535	339.852	0.00298		2019-03-29	1.1218	1.3033	0.7493	0.7097	1.0047		2018-08-31	0.009		2018-04-03	7456.11	0.558044	134.47	189.535	339.852	0.00298	1.227	1.4059	0.7808	0.7684	1.043	0.00938
2018-04-04	6853.84	0.501631	118.412	170.101	299.845	0.00277		2019-04-01	1.1213	1.3101	0.7514	0.7112	1.0011		2018-09-02	0.009		2018-04-04	6853.84	0.501631	118.412	170.101	299.845	0.00277	1.2278	1.4082	0.7831	0.7717	1.0408	0.00936
2018-04-05	6811.47	0.495801	119.131	173.309	301.655	0.002714		2019-04-02	1.1204	1.3129	0.7498	0.7073	1.0022		2018-09-03	0.009		2018-04-05	6811.47	0.495801	119.131	173.309	301.655	0.002714	1.224	1.4003	0.7844	0.7685	1.038	0.00931
2018-04-06	6636.32	0.476431	113.155	162.004	285.452	0.00267		2019-04-03	1.1235	1.3161	0.7493	0.7113	1.0017		2018-09-04	0.00897		2018-04-06	6636.32	0.476431	113.155	162.004	285.452	0.00267	1.2283	1.4092	0.7823	0.7678	1.0425	0.00935
2018-04-07	6911.09	0.487867	116.26	170.124	297.796	0.002802		2019-04-04	1.1221	1.3078	0.7485	0.7112	1.0002		2018-09-05	0.00897		2018-04-07	6911.09	0.487867	116.26	170.124	297.796	0.002802	#N/A	#N/A	#N/A	#N/A	#N/A	#N/A
2018-04-08	7023.52	0.500398	117.671	173.971	310.851	0.002843		2019-04-05	1.1216	1.3037	0.7471	0.7106	0.9999		2018-09-06	0.00903		2018-04-08	7023.52	0.500398	117.671	173.971	310.851	0.002843	#N/A	#N/A	#N/A	#N/A	#N/A	0.00935
2018-04-09	6770.73	0.491855	114.99	167.065	298.405	0.002763		2019-04-08	1.1261	1.3064	0.751	0.7127	1.001		2018-09-07	0.009		2018-04-09	6770.73	0.491855	114.99	167.065	298.405	0.002763	1.2321	1.4131	0.7875	0.7698	1.0458	0.00937
2018-04-10	6834.76	0.491931	114.263	165.57	298.807	0.003043		2019-04-09	1.1263	1.3062	0.7503	0.7123	1.0001		2018-09-09	0.00902		2018-04-10	6834.76	0.491931	114.263	165.57	298.807	0.003043	1.2356	1.4175	0.7934	0.7761	1.0448	0.00933
2018-04-11	6968.32	0.539506	118.291	169.161	309.417	0.003396		2019-04-10	1.1274	1.3092	0.7507	0.7173	0.9974		2018-09-10	0.009		2018-04-11	6968.32	0.539506	118.291	169.161	309.417	0.003396	1.2367	1.4179	0.7949	0.7755	1.0442	0.00936
2018-04-12	7889.25	0.628737	129.335	191.944	353.801	0.003798		2019-04-11	1.1253	1.3056	0.747	0.7124	0.9968		2018-09-11	0.00896		2018-04-12	7889.25	0.628737	129.335	191.944	353.801	0.003798	1.2327	1.4227	0.7946	0.7754	1.0389	0.00932
2018-04-13	7895.96	0.638087	125.354	188.867	353.066	0.003995		2019-04-12	1.1302	1.3083	0.7507	0.7173	0.9976		2018-09-12	0.00899		2018-04-13	7895.96	0.638087	125.354	188.867	353.066	0.003995	1.2331	1.4241	0.7928	0.7768	1.0391	0.00932
2018-04-14	7986.24	0.632184	126.294	190.424	356.138	0.00415		2019-04-15	1.1309	1.3099	0.7483	0.7174	0.996		2018-09-13	0.00893		2018-04-14	7986.24	0.632184	126.294	190.424	356.138	0.00415	#N/A	#N/A	#N/A	#N/A	#N/A	#N/A
2018-04-15	8329.11	0.682534	132.045	200.621	381.705	0.004571		2019-04-16	1.1281	1.3049	0.749	0.7176	0.9921		2018-09-14	0.00892		2018-04-15	8329.11	0.682534	132.045	200.621	381.705	0.004571	#N/A	#N/A	#N/A	#N/A	#N/A	0.00929
2018-04-16	8058.67	0.663297	128.335	194.1	363.575	0.004585		2019-04-17	1.1297	1.3046	0.7496	0.7179	0.9896		2018-09-16	0.00893		2018-04-16	8058.67	0.663297	128.335	194.1	363.575	0.004585	1.238	1.4338	0.7958	0.778	1.0416	0.00934
2018-04-17	7902.09	0.656933	132.928	195.751	363.854	0.004744		2019-04-18	1.1231	1.2998	0.7476	0.7151	0.9846		2018-09-17	0.00894		2018-04-17	7902.09	0.656933	132.928	195.751	363.854	0.004744	1.237	1.4288	0.797	0.7766	1.0351	0.00935
2018-04-18	8163.42	0.708932	139.997	228.345	421.182	0.005412		2019-04-19	1.1248	1.2993	0.7467	0.7153	0.9856		2018-09-18	0.0089		2018-04-18	8163.42	0.708932	139.997	228.345	421.182	0.005412	1.2373	1.4203	0.7918	0.7784	1.0322	0.00933
2018-04-19	8294.31	0.791976	146.3	238.606	431.327	0.005824		2019-04-22	1.1258	1.2985	0.7493	0.7134	0.9848		2018-09-19	0.00891		2018-04-19	8294.31	0.791976	146.3	238.606	431.327	0.005824	1.2346	1.4091	0.7892	0.7731	1.0294	0.00931
2018-04-20	8845.83	0.924465	155.537	271.982	460.412	0.005893		2019-04-23	1.1227	1.2938	0.745	0.7102	0.9804		2018-09-20	0.00889		2018-04-20	8845.83	0.924465	155.537	271.982	460.412	0.005893	1.2288	1.4004	0.7837	0.7673	1.0261	0.00929
2018-04-21	8895.58	0.873103	148.934	258.179	444.497	0.005413		2019-04-24	1.1154	1.2902	0.7412	0.7016	0.9799		2018-09-21	0.00888		2018-04-21	8895.58	0.873103	148.934	258.179	444.497	0.005413	#N/A	#N/A	#N/A	#N/A	#N/A	#N/A
2018-04-22	8802.46	0.869995	146.774	271.302	467.707	0.005539		2019-04-25	1.1132	1.2899	0.7416	0.7015	0.98		2018-09-23	0.00888		2018-04-22	8802.46	0.869995	146.774	271.302	467.707	0.005539	#N/A	#N/A	#N/A	#N/A	#N/A	0.00927
2018-04-23	8930.88	0.876657	152.252	283.3	503.389	0.005482		2019-04-26	1.1149	1.2919	0.7432	0.704	0.9807		2018-09-24	0.00886		2018-04-23	8930.88	0.876657	152.252	283.3	503.389	0.005482	1.2209	1.3941	0.7782	0.7604	1.0224	0.0092
2018-04-24	9697.5	0.934781	165.781	296.036	530.13	0.0058		2019-04-29	1.1186	1.2937	0.743	0.7057	0.9808		2018-09-25	0.00885		2018-04-24	9697.5	0.934781	165.781	296.036	530.13	0.0058	1.2232	1.3977	0.7792	0.7604	1.0215	0.00919
2018-04-25	8845.74	0.800607	144.764	257.141	461.008	0.005093		2019-04-30	1.1217	1.3034	0.7471	0.7049	0.9812		2018-09-26	0.00887		2018-04-25	8845.74	0.800607	144.764	257.141	461.008	0.005093	1.2161	1.3931	0.7786	0.7564	1.017	0.00914
2018-04-26	9281.51	0.852414	153.679	268.271	503.856	0.005627		2019-05-01	1.1196	1.305	0.7439	0.7016	0.9822		2018-09-27	0.00882		2018-04-26	9281.51	0.852414	153.679	268.271	503.856	0.005627	1.2103	1.3916	0.7772	0.7556	1.011	0.00915
2018-04-27	8987.05	0.813885	145.905	251.876	472.058	0.005422		2019-05-02	1.1179	1.3035	0.7421	0.7	0.9811		2018-09-28	0.0088		2018-04-27	8987.05	0.813885	145.905	251.876	472.058	0.005422	1.213	1.378	0.7795	0.7582	1.0123	0.00917
2018-04-28	9348.48	0.863804	152.296	261.505	494.111	0.005357		2019-05-03	1.1202	1.3174	0.7451	0.7024	0.9838		2018-09-30	0.00879		2018-04-28	9348.48	0.863804	152.296	261.505	494.111	0.005357	#N/A	#N/A	#N/A	#N/A	#N/A	#N/A
2018-04-29	9419.08	0.872778	153.631	256.871	498.694	0.005459		2019-05-06	1.12	1.3097	0.7436	0.699	0.9823		2018-10-01	0.00878		2018-04-29	9419.08	0.872778	153.631	256.871	498.694	0.005459	#N/A	#N/A	#N/A	#N/A	#N/A	0.00917
2018-04-30	9240.55	0.837938	148.477	242.456	472.774	0.00521		2019-05-07	1.1191	1.3075	0.7422	0.7014	0.9808		2018-10-02	0.0088		2018-04-30	9240.55	0.837938	148.477	242.456	472.774	0.00521	1.2079	1.3772	0.7786	0.7533	1.0093	0.00915
2018-05-01	9119.01	0.841407	148.488	240.26	478.897	0.005144		2019-05-08	1.1192	1.3009	0.7419	0.6989	0.98		2018-10-03	0.00873		2018-05-01	9119.01	0.841407	148.488	240.26	478.897	0.005144	1.1993	1.3614	0.7783	0.749	1.0036	0.0091
2018-05-02	9235.92	0.859094	151.577	249.664	481.49	0.005273		2019-05-09	1.1222	1.3015	0.7419	0.6989	0.9851		2018-10-04	0.00878		2018-05-02	9235.92	0.859094	151.577	249.664	481.49	0.005273	1.1951	1.3578	0.7762	0.7497	1.0007	0.0091
2018-05-03	9743.86	0.884466	161.459	245.979	503.318	0.005641		2019-05-10	1.1235	1.3	0.7456	0.7001	0.9883		2018-10-05	0.00879		2018-05-03	9743.86	0.884466	161.459	245.979	503.318	0.005641	1.1988	1.3576	0.7784	0.7531	1.0024	0.00916
2018-05-04	9700.76	0.895442	168.788	241.527	486.323	0.005269		2019-05-13	1.1224	1.2957	0.742	0.6944	0.9937		2018-10-07	0.00879		2018-05-04	9700.76	0.895442	168.788	241.527	486.323	0.005269	1.196	1.3533	0.7784	0.7542	1.0001	0.00916
2018-05-05	9858.15	0.905103	177.762	240.779	505.715	0.00518		2019-05-14	1.1204	1.2907	0.7429	0.6944	0.9914		2018-10-08	0.00883		2018-05-05	9858.15	0.905103	177.762	240.779	505.715	0.00518	#N/A	#N/A	#N/A	#N/A	#N/A	#N/A
2018-05-06	9654.8	0.871424	171.8	235.491	485.222	0.00497		2019-05-15	1.1202	1.2851	0.7442	0.6928	0.9913		2018-10-09	0.00885		2018-05-06	9654.8	0.871424	171.8	235.491	485.222	0.00497	#N/A	#N/A	#N/A	#N/A	#N/A	0.00916
2018-05-07	9373.01	0.832641	164.879	233.071	457.987	0.004817		2019-05-16	1.1174	1.2797	0.7429	0.6893	0.9901		2018-10-10	0.00891		2018-05-07	9373.01	0.832641	164.879	233.071	457.987	0.004817	1.1922	1.3557	0.7763	0.7517	0.9973	0.00917
2018-05-08	9234.82	0.81397	159.617	223.354	443.779	0.005303		2019-05-17	1.1158	1.272	0.7431	0.6869	0.9895		2018-10-11	0.00892		2018-05-08	9234.82	0.81397	159.617	223.354	443.779	0.005303	1.1864	1.3546	0.7722	0.7451	0.9983	0.00916
2018-05-09	9325.18	0.802043	157.055	227.519	443.156	0.005093		2019-05-20	1.1171	1.2727	0.7448	0.6908	0.9916		2018-10-12	0.00891		2018-05-09	9325.18	0.802043	157.055	227.519	443.156	0.005093	1.185	1.3546	0.778	0.7464	0.9948	0.00911
2018-05-10	9043.94	0.758237	149.869	218.222	421.342	0.00487		2019-05-21	1.116	1.2707	0.7459	0.6884	0.989		2018-10-14	0.00891		2018-05-10	9043.94	0.758237	149.869	218.222	421.342	0.00487	1.1915	1.3517	0.7833	0.7533	0.9967	0.00914
2018-05-11	8441.49	0.684948	137.117	197.74	394.208	0.004362		2019-05-22	1.1153	1.2662	0.7446	0.6882	0.9904		2018-10-15	0.00895		2018-05-11	8441.49	0.684948	137.117	197.74	394.208	0.004362	1.1944	1.3543	0.7817	0.7543	0.9994	0.00914
2018-05-12	8504.89	0.696735	141.882	201.964	404.53	0.004473		2019-05-23	1.118	1.2656	0.7422	0.6901	0.9967		2018-10-16	0.00891		2018-05-12	8504.89	0.696735	141.882	201.964	404.53	0.004473	#N/A	#N/A	#N/A	#N/A	#N/A	#N/A
2018-05-13	8723.94	0.745748	144.588	209.576	416.842	0.004329		2019-05-24	1.1204	1.2713	0.7441	0.6924	0.9982		2018-10-17	0.00888		2018-05-13	8723.94	0.745748	144.588	209.576	416.842	0.004329	#N/A	#N/A	#N/A	#N/A	#N/A	0.00915
2018-05-14	8716.79	0.740898	147.714	215.043	432.71	0.00446		2019-05-27	1.1199	1.2678	0.7439	0.6919	0.9961		2018-10-18	0.00891		2018-05-14	8716.79	0.740898	147.714	215.043	432.71	0.00446	1.1927	1.3556	0.7805	0.7526	0.9994	0.00912
2018-05-15	8510.38	0.698588	139.88	205.17	429.338	0.004515		2019-05-28	1.116	1.2653	0.7412	0.6925	0.9924		2018-10-19	0.00888		2018-05-15	8510.38	0.698588	139.88	205.17	429.338	0.004515	1.1838	1.3506	0.7768	0.7472	0.9987	0.00906
2018-05-16	8368.83	0.714081	139.268	199.209	412.599	0.004385		2019-05-29	1.1131	1.2628	0.7396	0.6917	0.9924		2018-10-21	0.00889		2018-05-16	8368.83	0.714081	139.268	199.209	412.599	0.004385	1.1807	1.3488	0.7821	0.7517	0.9988	0.00906
2018-05-17	8094.32	0.66731	132.773	192.993	387.411	0.004188		2019-05-30	1.1131	1.2608	0.7408	0.6912	0.9923		2018-10-22	0.00886		2018-05-17	8094.32	0.66731	132.773	192.993	387.411	0.004188	1.1795	1.3517	0.7809	0.7511	0.9985	0.00903
2018-05-18	8250.97	0.680294	136.057	204.049	395.895	0.004017		2019-05-31	1.1169	1.2632	0.74	0.6939	0.9991		2018-10-23	0.00889		2018-05-18	8250.97	0.680294	136.057	204.049	395.895	0.004017	1.1778	1.3474	0.7763	0.7513	1.0021	0.00903
2018-05-19	8247.18	0.676713	135.32	197.574	386.527	0.004286		2019-06-03	1.1241	1.2665	0.7443	0.6977	1.0075		2018-10-24	0.00891		2018-05-19	8247.18	0.676713	135.32	197.574	386.527	0.004286	#N/A	#N/A	#N/A	#N/A	#N/A	#N/A
2018-05-20	8513.25	0.700244	139.698	203.446	402.081	0.004423		2019-06-04	1.1252	1.2698	0.7467	0.6991	1.008		2018-10-25	0.0089		2018-05-20	8513.25	0.700244	139.698	203.446	402.081	0.004423	#N/A	#N/A	#N/A	#N/A	#N/A	0.00902
2018-05-21	8418.99	0.681587	134.509	198.739	384.792	0.004271		2019-06-05	1.1221	1.2686	0.7454	0.697	1.0052		2018-10-26	0.00894		2018-05-21	8418.99	0.681587	134.509	198.739	384.792	0.004271	1.1791	1.3431	0.7821	0.7582	1.0028	0.009
2018-05-22	8041.78	0.645567	128.676	176.273	360.385	0.003851		2019-06-06	1.1276	1.27	0.7484	0.6977	1.0088		2018-10-28	0.00893		2018-05-22	8041.78	0.645567	128.676	176.273	360.385	0.003851	1.1779	1.3436	0.7801	0.7576	1.0073	0.00902
2018-05-23	7557.82	0.599594	119.314	171.541	340.666	0.003591		2019-06-07	1.1333	1.2736	0.7538	0.6999	1.0124		2018-10-29	0.0089		2018-05-23	7557.82	0.599594	119.314	171.541	340.666	0.003591	1.1697	1.3349	0.7793	0.7561	1.0045	0.00908
2018-05-24	7587.34	0.631997	122.613	171.485	343.712	0.003499		2019-06-10	1.1315	1.2686	0.7538	0.6964	1.0103		2018-10-30	0.00884		2018-05-24	7587.34	0.631997	122.613	171.485	343.712	0.003499	1.172	1.3381	0.7762	0.7576	1.0085	0.00915
2018-05-25	7480.14	0.611001	119.442	164.717	339.708	0.003514		2019-06-11	1.1332	1.2724	0.753	0.6963	1.0077		2018-10-31	0.00885		2018-05-25	7480.14	0.611001	119.442	164.717	339.708	0.003514	1.1652	1.3309	0.7709	0.7549	1.0103	0.00914
2018-05-26	7355.88	0.612708	118.277	164.547	321.788	0.003463		2019-06-12	1.1289	1.2689	0.7494	0.6929	1.0044		2018-11-01	0.00887		2018-05-26	7355.88	0.612708	118.277	164.547	321.788	0.003463	#N/A	#N/A	#N/A	#N/A	#N/A	#N/A
2018-05-27	7368.22	0.607881	117.992	166.082	315.973	0.003424		2019-06-13	1.1277	1.2674	0.7504	0.6914	1.0062		2018-11-02	0.00883		2018-05-27	7368.22	0.607881	117.992	166.082	315.973	0.003424	#N/A	#N/A	#N/A	#N/A	#N/A	0.00912
2018-05-28	7135.99	0.552299	111.598	149.961	288.439	0.003226		2019-06-14	1.1209	1.2592	0.7456	0.6873	1.001		2018-11-04	0.00883		2018-05-28	7135.99	0.552299	111.598	149.961	288.439	0.003226	1.1623	1.3314	0.7698	0.7547	1.0063	0.00914
2018-05-29	7472.59	0.601241	119.568	157.575	316.103	0.003437		2019-06-17	1.1218	1.2534	0.7457	0.6853	1.0009		2018-11-05	0.00883		2018-05-29	7472.59	0.601241	119.568	157.575	316.103	0.003437	1.154	1.3254	0.7681	0.7505	1.0088	0.00919
2018-05-30	7406.52	0.605817	117.533	155.232	304.136	0.003354		2019-06-18	1.1193	1.2557	0.7475	0.6877	0.9998		2018-11-06	0.00882		2018-05-30	7406.52	0.605817	117.533	155.232	304.136	0.003354	1.1663	1.3292	0.7768	0.7578	1.0109	0.00918
2018-05-31	7494.17	0.612622	118.074	155.521	306.247	0.003398		2019-06-19	1.1226	1.2641	0.753	0.6882	1.0058		2018-11-07	0.00881		2018-05-31	7494.17	0.612622	118.074	155.521	306.247	0.003398	1.1692	1.33	0.7717	0.7569	1.0144	0.00919
2018-06-01	7541.45	0.623364	119.915	157.537	315.348	0.003423		2019-06-20	1.1292	1.2701	0.7582	0.6923	1.0183		2018-11-08	0.00877		2018-06-01	7541.45	0.623364	119.915	157.537	315.348	0.003423	1.1661	1.3348	0.7723	0.7568	1.0119	0.00913
2018-06-02	7643.45	0.643451	123.307	162.648	321.426	0.003558		2019-06-21	1.1368	1.2742	0.7562	0.6924	1.0242		2018-11-09	0.00879		2018-06-02	7643.45	0.643451	123.307	162.648	321.426	0.003558	#N/A	#N/A	#N/A	#N/A	#N/A	#N/A
2018-06-03	7720.25	0.671205	125.5	169.355	331.193	0.00369		2019-06-24	1.1398	1.274	0.7588	0.6962	1.0288		2018-11-11	0.00878		2018-06-03	7720.25	0.671205	125.5	169.355	331.193	0.00369	#N/A	#N/A	#N/A	#N/A	#N/A	0.00912
2018-06-04	7514.47	0.661425	119.903	160.094	316.886	0.003532		2019-06-25	1.1367	1.2699	0.7595	0.6958	1.0251		2018-11-12	0.00878		2018-06-04	7514.47	0.661425	119.903	160.094	316.886	0.003532	1.1699	1.3313	0.7734	0.7645	1.0123	0.00911
2018-06-05	7633.76	0.677015	121.701	167.194	317.416	0.003654		2019-06-26	1.1369	1.269	0.7618	0.6985	1.0225		2018-11-13	0.00879		2018-06-05	7633.76	0.677015	121.701	167.194	317.416	0.003654	1.1718	1.3397	0.771	0.7618	1.0157	0.00911
2018-06-06	7653.98	0.674797	121.183	164.614	314.553	0.003787		2019-06-27	1.137	1.2676	0.7637	0.7009	1.024		2018-11-14	0.0088		2018-06-06	7653.98	0.674797	121.183	164.614	314.553	0.003787	1.1773	1.3413	0.7726	0.7667	1.0139	0.00908
2018-06-07	7678.24	0.678128	121.426	163.906	312.67	0.003732		2019-06-28	1.137	1.2695	0.7638	0.702	1.0244		2018-11-15	0.0088		2018-06-07	7678.24	0.678128	121.426	163.906	312.67	0.003732	1.1799	1.3422	0.7709	0.7626	1.0199	0.00912
2018-06-08	7624.92	0.674343	120.084	158.701	310.702	0.003659		2019-07-01	1.1285	1.264	0.7613	0.6966	1.0126		2018-11-16	0.00886		2018-06-08	7624.92	0.674343	120.084	158.701	310.702	0.003659	1.1768	1.3412	0.7736	0.76	1.015	0.00913
2018-06-09	7531.98	0.659755	117.741	154.956	298.997	0.003593		2019-07-02	1.1285	1.2593	0.7631	0.6995	1.0139		2018-11-18	0.00888		2018-06-09	7531.98	0.659755	117.741	154.956	298.997	0.003593	#N/A	#N/A	#N/A	#N/A	#N/A	#N/A
2018-06-10	6786.02	0.588126	107.044	139.511	274.041	0.003182		2019-07-03	1.1278	1.2573	0.7659	0.7029	1.0135		2018-11-19	0.00888		2018-06-10	6786.02	0.588126	107.044	139.511	274.041	0.003182	#N/A	#N/A	#N/A	#N/A	#N/A	0.00914
2018-06-11	6906.92	0.604066	107.516	138.042	271.81	0.003234		2019-07-04	1.1285	1.2579	0.7661	0.7022	1.015		2018-11-20	0.00887		2018-06-11	6906.92	0.604066	107.516	138.042	271.81	0.003234	1.1784	1.3375	0.7706	0.7611	1.0149	0.00909
2018-06-12	6582.36	0.562933	100.752	125.656	261.116	0.003089		2019-07-05	1.1226	1.2525	0.7644	0.6979	1.0084		2018-11-21	0.00885		2018-06-12	6582.36	0.562933	100.752	125.656	261.116	0.003089	1.1745	1.3372	0.7683	0.7573	1.0134	0.00906
2018-06-13	6349.9	0.534663	94.0756	121.852	245.958	0.002817		2019-07-08	1.1215	1.2512	0.7637	0.6972	1.0062		2018-11-22	0.00885		2018-06-13	6349.9	0.534663	94.0756	121.852	245.958	0.002817	1.1791	1.3376	0.7701	0.7579	1.0146	0.00906
2018-06-14	6675.35	0.561306	101.154	132.94	268.321	0.002944		2019-07-09	1.1208	1.2467	0.7618	0.6928	1.0064		2018-11-23	0.00885		2018-06-14	6675.35	0.561306	101.154	132.94	268.321	0.002944	1.1569	1.3262	0.7632	0.748	1.003	0.00904
2018-06-15	6456.58	0.537707	96.676	122.776	258.058	0.002901		2019-07-10	1.1251	1.2501	0.7644	0.6959	1.0105		2018-11-25	0.00885		2018-06-15	6456.58	0.537707	96.676	122.776	258.058	0.002901	1.1609	1.3285	0.7574	0.7444	1.0024	0.00904
2018-06-16	6550.16	0.534784	97.577	126.828	266.174	0.002895		2019-07-11	1.1254	1.2521	0.7648	0.6974	1.0099		2018-11-26	0.0088		2018-06-16	6550.16	0.534784	97.577	126.828	266.174	0.002895	#N/A	#N/A	#N/A	#N/A	#N/A	#N/A
2018-06-17	6499.27	0.528216	96.1026	124.063	265.767	0.002873		2019-07-12	1.1271	1.2575	0.7674	0.7018	1.016		2018-11-27	0.00879		2018-06-17	6499.27	0.528216	96.1026	124.063	265.767	0.002873	#N/A	#N/A	#N/A	#N/A	#N/A	0.00904
2018-06-18	6734.82	0.537495	98.819	127.427	265.46	0.003027		2019-07-15	1.1258	1.2516	0.7663	0.704	1.0156		2018-11-28	0.0088		2018-06-18	6734.82	0.537495	98.819	127.427	265.46	0.003027	1.1623	1.3244	0.7576	0.7423	1.0049	0.00905
2018-06-19	6769.94	0.549621	98.8377	126.22	261.525	0.003033		2019-07-16	1.1211	1.2407	0.7641	0.7013	1.0123		2018-11-29	0.00881		2018-06-19	6769.94	0.549621	98.8377	126.22	261.525	0.003033	1.159	1.318	0.7528	0.7383	1.0058	0.00909
2018-06-20	6776.55	0.539286	97.9935	122.547	265.304	0.003021		2019-07-17	1.1224	1.2432	0.7663	0.7009	1.0127		2018-11-30	0.00881		2018-06-20	6776.55	0.539286	97.9935	122.547	265.304	0.003021	1.1572	1.3173	0.7512	0.7368	1.0038	0.00906
2018-06-21	6729.74	0.534775	96.9255	123.613	260.833	0.002988		2019-07-18	1.1277	1.2548	0.7677	0.7076	1.019		2018-12-02	0.00879		2018-06-21	6729.74	0.534775	96.9255	123.613	260.833	0.002988	1.1603	1.3252	0.7511	0.7381	1.0084	0.00909
2018-06-22	6083.69	0.486947	85.0759	110.602	236.478	0.002668		2019-07-19	1.1222	1.2502	0.7656	0.7043	1.0185		2018-12-03	0.0088		2018-06-22	6083.69	0.486947	85.0759	110.602	236.478	0.002668	1.1657	1.327	0.7535	0.7441	1.0122	0.00909
2018-06-23	6162.48	0.491284	82.6037	115.378	243.005	0.002641		2019-07-22	1.121	1.2476	0.7622	0.7036	1.0183		2018-12-04	0.00887		2018-06-23	6162.48	0.491284	82.6037	115.378	243.005	0.002641	#N/A	#N/A	#N/A	#N/A	#N/A	#N/A
2018-06-24	6173.23	0.47738	80.7771	121.291	238.042	0.00251		2019-07-23	1.1153	1.2438	0.7614	0.7005	1.0149		2018-12-05	0.00883		2018-06-24	6173.23	0.47738	80.7771	121.291	238.042	0.00251	#N/A	#N/A	#N/A	#N/A	#N/A	0.0091
2018-06-25	6249.18	0.481753	81.8334	126.761	241.204	0.002485		2019-07-24	1.1141	1.2483	0.7609	0.6977	1.0154		2018-12-06	0.00888		2018-06-25	6249.18	0.481753	81.8334	126.761	241.204	0.002485	1.1704	1.3277	0.7521	0.7414	1.0132	0.00911
2018-06-26	6093.67	0.456001	76.8667	120.817	230.963	0.002478		2019-07-25	1.1147	1.2456	0.7597	0.6951	1.0092		2018-12-07	0.00887		2018-06-26	6093.67	0.456001	76.8667	120.817	230.963	0.002478	1.1647	1.3228	0.7513	0.7394	1.0095	0.00909
2018-06-27	6157.13	0.47037	80.6597	128.71	229.199	0.002437		2019-07-26	1.1127	1.2383	0.7595	0.691	1.0065		2018-12-09	0.00889		2018-06-27	6157.13	0.47037	80.6597	128.71	229.199	0.002437	1.1554	1.3113	0.7497	0.7341	1.0028	0.00907
2018-06-28	5903.44	0.448458	74.9298	115.811	219.824	0.002357		2019-07-29	1.1144	1.2219	0.7597	0.6902	1.0086		2018-12-10	0.00882		2018-06-28	5903.44	0.448458	74.9298	115.811	219.824	0.002357	1.1569	1.3078	0.755	0.7355	1.0026	0.00905
2018-06-29	6218.3	0.45308	78.7689	126.778	234.238	0.002427		2019-07-30	1.1155	1.2151	0.7606	0.6872	1.0097		2018-12-11	0.00882		2018-06-29	6218.3	0.45308	78.7689	126.778	234.238	0.002427	1.1685	1.3209	0.7615	0.7405	1.0094	0.00904
2018-06-30	6404	0.466245	81.374	131.006	238.36	0.002499		2019-07-31	1.1076	1.2159	0.7581	0.6845	1.006		2018-12-12	0.00883		2018-06-30	6404	0.466245	81.374	131.006	238.36	0.002499	#N/A	#N/A	#N/A	#N/A	#N/A	#N/A
2018-07-01	6385.82	0.461358	80.2429	129.773	235.7	0.002489		2019-08-01	1.1085	1.2133	0.7569	0.68	1.0098		2018-12-13	0.0088		2018-07-01	6385.82	0.461358	80.2429	129.773	235.7	0.002489	#N/A	#N/A	#N/A	#N/A	#N/A	0.00904
2018-07-02	6614.18	0.486122	85.2571	140.501	249.793	0.002703		2019-08-02	1.1109	1.2155	0.7572	0.68	1.0182		2018-12-14	0.00882		2018-07-02	6614.18	0.486122	85.2571	140.501	249.793	0.002703	1.1641	1.3143	0.7584	0.7341	1.0064	0.00902
2018-07-03	6529.59	0.485223	85.1013	138.461	238.34	0.002638		2019-08-05	1.1202	1.2143	0.7567	0.6757	1.0272		2018-12-16	0.00882		2018-07-03	6529.59	0.485223	85.1013	138.461	238.34	0.002638	1.1657	1.3193	0.7611	0.7386	1.0076	0.00904
2018-07-04	6597.55	0.490043	85.494	138.397	245.19	0.00268		2019-08-06	1.12	1.2168	0.753	0.6761	1.0241		2018-12-17	0.00886		2018-07-04	6597.55	0.490043	85.494	138.397	245.19	0.00268	1.1656	1.3233	0.7609	0.7382	1.0072	0.00905
2018-07-05	6639.14	0.481625	83.76	138.754	241.289	0.002599		2019-08-07	1.1199	1.2142	0.7518	0.6756	1.0252		2018-12-18	0.00889		2018-07-05	6639.14	0.481625	83.76	138.754	241.289	0.002599	1.1691	1.3227	0.7614	0.7387	1.0068	0.00904
2018-07-06	6673.5	0.479151	83.3781	134.045	241.759	0.002597		2019-08-08	1.118	1.2132	0.7561	0.6801	1.0258		2018-12-19	0.00889		2018-07-06	6673.5	0.479151	83.3781	134.045	241.759	0.002597	1.1747	1.3285	0.7644	0.7433	1.0102	0.00905
2018-07-07	6856.93	0.492477	86.2019	135.611	247.631	0.002645		2019-08-09	1.12	1.2037	0.756	0.6788	1.0282		2018-12-20	0.009		2018-07-07	6856.93	0.492477	86.2019	135.611	247.631	0.002645	#N/A	#N/A	#N/A	#N/A	#N/A	#N/A
2018-07-08	6773.88	0.477749	82.396	138.118	243.537	0.002611		2019-08-12	1.1214	1.2075	0.7553	0.6753	1.0318		2018-12-21	0.00898		2018-07-08	6773.88	0.477749	82.396	138.118	243.537	0.002611	#N/A	#N/A	#N/A	#N/A	#N/A	0.00906
2018-07-09	6741.75	0.47427	80.8576	135.733	232.424	0.002603		2019-08-13	1.1171	1.206	0.7562	0.6801	1.024		2018-12-23	0.009		2018-07-09	6741.75	0.47427	80.8576	135.733	232.424	0.002603	1.1751	1.3259	0.7629	0.7467	1.0086	0.00902
2018-07-10	6329.95	0.445042	76.0835	121.479	220.607	0.002411		2019-08-14	1.1139	1.2061	0.7508	0.6748	1.0273		2018-12-24	0.00907		2018-07-10	6329.95	0.445042	76.0835	121.479	220.607	0.002411	1.1744	1.3276	0.7627	0.7459	1.0081	0.00901
2018-07-11	6394.71	0.450233	78.6999	125.387	218.405	0.002425		2019-08-15	1.1107	1.2086	0.7513	0.6776	1.0241		2018-12-25	0.00906		2018-07-11	6394.71	0.450233	78.6999	125.387	218.405	0.002425	1.1674	1.3205	0.7572	0.7366	1.0042	0.00893
2018-07-12	6228.81	0.435364	76.8086	120.239	212.131	0.002306		2019-08-16	1.109	1.215	0.7535	0.6781	1.0221		2018-12-26	0.00899		2018-07-12	6228.81	0.435364	76.8086	120.239	212.131	0.002306	1.1672	1.3206	0.7602	0.7409	0.9976	0.00888
2018-07-13	6238.05	0.438741	76.9425	122.53	219.561	0.002332		2019-08-19	1.1078	1.2127	0.7505	0.6764	1.0187		2018-12-27	0.00902		2018-07-13	6238.05	0.438741	76.9425	122.53	219.561	0.002332	1.1685	1.3235	0.7598	0.7424	0.9982	0.0089
2018-07-14	6276.12	0.439271	76.7224	123.218	224.657	0.002362		2019-08-20	1.11	1.217	0.751	0.6778	1.0225		2018-12-28	0.00907		2018-07-14	6276.12	0.439271	76.7224	123.218	224.657	0.002362	#N/A	#N/A	#N/A	#N/A	#N/A	#N/A
2018-07-15	6359.64	0.445894	78.939	123.959	231.636	0.00238		2019-08-21	1.1085	1.2128	0.7524	0.6781	1.0178		2018-12-30	0.00906		2018-07-15	6359.64	0.445894	78.939	123.959	231.636	0.00238	#N/A	#N/A	#N/A	#N/A	#N/A	0.0089
2018-07-16	6741.75	0.483401	84.5959	135.275	246.58	0.002854		2019-08-22	1.1079	1.2252	0.7517	0.6757	1.0166		2018-12-31	0.00911		2018-07-16	6741.75	0.483401	84.5959	135.275	246.58	0.002854	1.171	1.3236	0.7613	0.742	1.0032	0.00891
2018-07-17	7321.04	0.505587	89.8061	144.071	259.963	0.003228		2019-08-23	1.1144	1.2279	0.7529	0.6756	1.026		2019-01-01	0.00912		2018-07-17	7321.04	0.505587	89.8061	144.071	259.963	0.003228	1.1661	1.3115	0.7581	0.7388	0.9998	0.00886
2018-07-18	7370.78	0.486389	86.9621	139.766	265.533	0.003712		2019-08-26	1.1102	1.2217	0.7544	0.6775	1.0215		2019-01-02	0.00931		2018-07-18	7370.78	0.486389	86.9621	139.766	265.533	0.003712	1.1639	1.3069	0.7592	0.7398	1.0011	0.00886
2018-07-19	7466.86	0.476433	86.6677	139.534	260.132	0.003844		2019-08-27	1.1091	1.2289	0.7529	0.6752	1.019		2019-01-03	0.00927		2018-07-19	7466.86	0.476433	86.6677	139.534	260.132	0.003844	1.1643	1.3014	0.7536	0.7359	1.0008	0.00889
2018-07-20	7354.13	0.446994	82.7546	130.172	248.454	0.00341		2019-08-28	1.1078	1.2211	0.7515	0.6734	1.0186		2019-01-04	0.00921		2018-07-20	7354.13	0.446994	82.7546	130.172	248.454	0.00341	1.172	1.3134	0.7604	0.7423	1.0075	0.00898
2018-07-21	7419.29	0.45541	84.4639	132.13	254.917	0.00327		2019-08-29	1.1057	1.219	0.7527	0.6726	1.0135		2019-01-06	0.00922		2018-07-21	7419.29	0.45541	84.4639	132.13	254.917	0.00327	#N/A	#N/A	#N/A	#N/A	#N/A	#N/A
2018-07-22	7418.49	0.449311	83.1562	128.724	250.582	0.003458		2019-08-30	1.0991	1.2158	0.7512	0.6737	1.01		2019-01-07	0.0092		2018-07-22	7418.49	0.449311	83.1562	128.724	250.582	0.003458	#N/A	#N/A	#N/A	#N/A	#N/A	0.009
2018-07-23	7711.11	0.445276	82.4332	133.575	241.469	0.003431		2019-09-02	1.0968	1.2068	0.7503	0.6715	1.0094		2019-01-08	0.00919		2018-07-23	7711.11	0.445276	82.4332	133.575	241.469	0.003431	1.1692	1.3102	0.7591	0.7381	1.0076	0.00898
2018-07-24	8424.27	0.457623	89.2852	147.399	254.184	0.00362		2019-09-03	1.0974	1.2086	0.75	0.6758	1.0134		2019-01-09	0.00924		2018-07-24	8424.27	0.457623	89.2852	147.399	254.184	0.00362	1.1686	1.3145	0.7602	0.7421	1.0064	0.00899
2018-07-25	8181.39	0.459829	86.2817	142.736	246.936	0.003543		2019-09-04	1.1035	1.2252	0.7562	0.6797	1.0197		2019-01-10	0.00923		2018-07-25	8181.39	0.459829	86.2817	142.736	246.936	0.003543	1.1728	1.3189	0.7665	0.7455	1.0082	0.00901
2018-07-26	7951.58	0.44992	84.0275	136.814	241.9	0.003393		2019-09-05	1.1035	1.2331	0.756	0.6815	1.0141		2019-01-11	0.00921		2018-07-26	7951.58	0.44992	84.0275	136.814	241.9	0.003393	1.1643	1.3109	0.7649	0.7378	1.0058	0.00899
2018-07-27	8165.01	0.453635	84.4636	140.064	243.928	0.003418		2019-09-06	1.1029	1.2282	0.7592	0.6847	1.0128		2019-01-13	0.00922		2018-07-27	8165.01	0.453635	84.4636	140.064	243.928	0.003418	1.1658	1.3104	0.7661	0.7401	1.0055	0.00901
2018-07-28	8192.15	0.453667	83.624	139.398	241.032	0.0034		2019-09-09	1.1048	1.2347	0.7594	0.6862	1.008		2019-01-14	0.00924		2018-07-28	8192.15	0.453667	83.624	139.398	241.032	0.0034	#N/A	#N/A	#N/A	#N/A	#N/A	#N/A
2018-07-29	8218.46	0.453306	84.0841	135.359	240.424	0.003307		2019-09-10	1.1043	1.2348	0.7604	0.6861	1.008		2019-01-15	0.0092		2018-07-29	8218.46	0.453306	84.0841	135.359	240.424	0.003307	#N/A	#N/A	#N/A	#N/A	#N/A	0.00902
2018-07-30	8180.48	0.446107	82.8499	131.802	235.157	0.003273		2019-09-11	1.101	1.2328	0.758	0.6862	1.0072		2019-01-16	0.00917		2018-07-30	8180.48	0.446107	82.8499	131.802	235.157	0.003273	1.1706	1.3133	0.7671	0.7407	1.0118	0.009
2018-07-31	7780.44	0.435225	79.7023	122.318	218.371	0.002945		2019-09-12	1.1063	1.2334	0.757	0.6867	1.0097		2019-01-17	0.00916		2018-07-31	7780.44	0.435225	79.7023	122.318	218.371	0.002945	1.1691	1.3127	0.7688	0.7429	1.0098	0.00894
2018-08-01	7624.91	0.445852	77.8556	128.154	218.98	0.003159		2019-09-13	1.1075	1.2502	0.7527	0.6878	1.0097		2019-01-18	0.00911		2018-08-01	7624.91	0.445852	77.8556	128.154	218.98	0.003159	1.166	1.3126	0.769	0.7404	1.008	0.00895
2018-08-02	7567.15	0.430254	76.1388	122.793	211.94	0.002946		2019-09-16	1.1002	1.243	0.7554	0.6865	1.0074		2019-01-20	0.00912		2018-08-02	7567.15	0.430254	76.1388	122.793	211.94	0.002946	1.1584	1.3018	0.7681	0.736	1.0049	0.00896
2018-08-03	7434.39	0.440571	77.5355	120.019	211.042	0.002918		2019-09-17	1.1073	1.2502	0.755	0.6866	1.0068		2019-01-21	0.00913		2018-08-03	7434.39	0.440571	77.5355	120.019	211.042	0.002918	1.1567	1.3008	0.7698	0.74	1.0057	0.00899
2018-08-04	7032.85	0.428507	73.1987	113.993	202.447	0.002745		2019-09-18	1.103	1.2472	0.7527	0.6828	1.0025		2019-01-22	0.00914		2018-08-04	7032.85	0.428507	73.1987	113.993	202.447	0.002745	#N/A	#N/A	#N/A	#N/A	#N/A	#N/A
2018-08-05	7068.48	0.433638	74.5894	117.274	207.019	0.002837		2019-09-19	1.1041	1.2526	0.754	0.6792	1.0071		2019-01-23	0.00913		2018-08-05	7068.48	0.433638	74.5894	117.274	207.019	0.002837	#N/A	#N/A	#N/A	#N/A	#N/A	0.009
2018-08-06	6951.8	0.414081	73.8883	113.545	199.612	0.002779		2019-09-20	1.1018	1.2479	0.7541	0.6769	1.0092		2019-01-24	0.00912		2018-08-06	6951.8	0.414081	73.8883	113.545	199.612	0.002779	1.1554	1.2943	0.769	0.7387	1.0034	0.00898
2018-08-07	6753.12	0.381006	68.1703	108.039	188.077	0.002671		2019-09-23	1.0993	1.2431	0.754	0.6774	1.0103		2019-01-25	0.00913		2018-08-07	6753.12	0.381006	68.1703	108.039	188.077	0.002671	1.1599	1.2939	0.7661	0.7421	1.0046	0.00898
2018-08-08	6305.8	0.331944	62.4904	94.5341	173.137	0.002415		2019-09-24	1.102	1.249	0.7552	0.6802	1.0147		2019-01-27	0.00914		2018-08-08	6305.8	0.331944	62.4904	94.5341	173.137	0.002415	1.1611	1.2881	0.7679	0.7432	1.0067	0.00901
2018-08-09	6568.23	0.346771	63.9808	100.533	184.008	0.002555		2019-09-25	1.0943	1.2351	0.7537	0.6751	1.0083		2019-01-28	0.00915		2018-08-09	6568.23	0.346771	63.9808	100.533	184.008	0.002555	1.1527	1.2824	0.7663	0.7372	1.0066	0.009
2018-08-10	6184.71	0.320426	59.394	91.7215	169.122	0.002392		2019-09-26	1.0922	1.2323	0.7537	0.6749	1.0064		2019-01-29	0.00914		2018-08-10	6184.71	0.320426	59.394	91.7215	169.122	0.002392	1.1411	1.2769	0.7608	0.7302	1.0046	0.00901
2018-08-11	6295.73	0.301262	58.3591	93.6188	166.398	0.002404		2019-09-27	1.0939	1.2289	0.755	0.6765	1.0092		2019-01-30	0.00917		2018-08-11	6295.73	0.301262	58.3591	93.6188	166.398	0.002404	#N/A	#N/A	#N/A	#N/A	#N/A	#N/A
2018-08-12	6322.69	0.29787	59.3281	93.2056	167.914	0.002404		2019-09-30	1.09	1.2289	0.7552	0.675	1.002		2019-01-31	0.00919		2018-08-12	6322.69	0.29787	59.3281	93.2056	167.914	0.002404	#N/A	#N/A	#N/A	#N/A	#N/A	0.00904
2018-08-13	6297.57	0.277466	56.8482	88.2372	145.043	0.002331		2019-10-01	1.0932	1.2303	0.7564	0.6704	1.0066		2019-02-01	0.00913		2018-08-13	6297.57	0.277466	56.8482	88.2372	145.043	0.002331	1.1409	1.2768	0.7614	0.7269	1.0066	0.00903
2018-08-14	6199.71	0.274272	54.5594	84.1787	138.574	0.00226		2019-10-02	1.0959	1.2302	0.7506	0.6705	1.0031		2019-02-03	0.00914		2018-08-14	6199.71	0.274272	54.5594	84.1787	138.574	0.00226	1.1344	1.2725	0.7659	0.7245	1.0057	0.009
2018-08-15	6308.52	0.282005	54.5004	89.5485	153.342	0.002303		2019-10-03	1.0966	1.2329	0.7498	0.6742	1.0008		2019-02-04	0.00909		2018-08-15	6308.52	0.282005	54.5004	89.5485	153.342	0.002303	1.1345	1.2698	0.7609	0.7239	1.0064	0.00903
2018-08-16	6334.73	0.292436	55.3619	91.0785	151.248	0.002292		2019-10-04	1.0978	1.2333	0.751	0.6769	1.0046		2019-02-05	0.0091		2018-08-16	6334.73	0.292436	55.3619	91.0785	151.248	0.002292	1.1377	1.2719	0.7603	0.7261	1.0032	0.00902
2018-08-17	6580.63	0.366676	61.5144	99.2022	166.842	0.002455		2019-10-07	1.0971	1.2292	0.7514	0.6732	1.0052		2019-02-06	0.0091		2018-08-17	6580.63	0.366676	61.5144	99.2022	166.842	0.002455	1.1439	1.2752	0.7657	0.7312	1.0042	0.00905
2018-08-18	6423.76	0.3271	57.2757	98.1654	152.309	0.002394		2019-10-08	1.0956	1.2219	0.7504	0.6729	1.0071		2019-02-07	0.00911		2018-08-18	6423.76	0.3271	57.2757	98.1654	152.309	0.002394	#N/A	#N/A	#N/A	#N/A	#N/A	#N/A
2018-08-19	6506.07	0.343978	57.939	98.4241	154.561	0.002473		2019-10-09	1.0971	1.2206	0.75	0.6725	1.0041		2019-02-08	0.00912		2018-08-19	6506.07	0.343978	57.939	98.4241	154.561	0.002473	#N/A	#N/A	#N/A	#N/A	#N/A	0.00905
2018-08-20	6308.53	0.319283	53.9962	93.3748	142.403	0.002369		2019-10-10	1.1006	1.2443	0.7523	0.6762	1.0029		2019-02-10	0.0091		2018-08-20	6308.53	0.319283	53.9962	93.3748	142.403	0.002369	1.1481	1.2798	0.7664	0.734	1.0086	0.00909
2018-08-21	6488.76	0.335177	56.3502	94.9158	141.722	0.002424		2019-10-11	1.1042	1.2649	0.7577	0.6789	1.0032		2019-02-11	0.00906		2018-08-21	6488.76	0.335177	56.3502	94.9158	141.722	0.002424	1.1571	1.2901	0.7671	0.7371	1.0149	0.00907
2018-08-22	6376.71	0.319803	55.3186	90.0806	136.538	0.002315		2019-10-14	1.1029	1.2608	0.7557	0.6775	1.0028		2019-02-12	0.00905		2018-08-22	6376.71	0.319803	55.3186	90.0806	136.538	0.002315	1.1597	1.2911	0.7694	0.7347	1.0173	0.00905
2018-08-23	6534.88	0.327709	57.5434	90.0629	140.365	0.002385		2019-10-15	1.1033	1.2788	0.7576	0.6753	1.0013		2019-02-13	0.00902		2018-08-23	6534.88	0.327709	57.5434	90.0629	140.365	0.002385	1.1539	1.2812	0.7644	0.7246	1.014	0.00899
2018-08-24	6719.96	0.327606	57.9298	93.7611	145.017	0.002426		2019-10-16	1.1072	1.2832	0.7574	0.6758	1.005		2019-02-14	0.00905		2018-08-24	6719.96	0.327606	57.9298	93.7611	145.017	0.002426	1.1623	1.2845	0.7677	0.7325	1.0169	0.00899
2018-08-25	6763.19	0.32823	57.9079	92.5423	144.806	0.00237		2019-10-17	1.1124	1.289	0.7612	0.6824	1.012		2019-02-15	0.00905		2018-08-25	6763.19	0.32823	57.9079	92.5423	144.806	0.00237	#N/A	#N/A	#N/A	#N/A	#N/A	#N/A
2018-08-26	6707.26	0.323776	57.3341	95.3021	141.74	0.002404		2019-10-18	1.1171	1.2973	0.7619	0.6856	1.0159		2019-02-17	0.00904		2018-08-26	6707.26	0.323776	57.3341	95.3021	141.74	0.002404	#N/A	#N/A	#N/A	#N/A	#N/A	0.00899
2018-08-27	6884.64	0.336903	60.2499	104.529	183.083	0.002462		2019-10-21	1.1149	1.296	0.7641	0.6868	1.0143		2019-02-18	0.00905		2018-08-27	6884.64	0.336903	60.2499	104.529	183.083	0.002462	1.1678	1.2893	0.7711	0.7352	1.0207	0.009
2018-08-28	7096.28	0.351837	63.0244	107.523	194.336	0.002607		2019-10-22	1.1125	1.2873	0.7638	0.6856	1.0105		2019-02-19	0.00905		2018-08-28	7096.28	0.351837	63.0244	107.523	194.336	0.002607	1.1695	1.2877	0.7733	0.7338	1.0242	0.00899
2018-08-29	7047.16	0.344803	61.7672	103.554	187.812	0.002606		2019-10-23	1.1131	1.2918	0.7652	0.6854	1.0094		2019-02-20	0.00903		2018-08-29	7047.16	0.344803	61.7672	103.554	187.812	0.002606	1.1708	1.3027	0.775	0.731	1.0304	0.00895
2018-08-30	6978.23	0.335444	60.3152	102.814	183.401	0.003206		2019-10-24	1.1104	1.2852	0.7651	0.6819	1.0078		2019-02-21	0.00904		2018-08-30	6978.23	0.335444	60.3152	102.814	183.401	0.003206	1.1671	1.301	0.7704	0.7264	1.0318	0.00901
2018-08-31	7037.58	0.335332	61.9255	116.658	194.617	0.004794		2019-10-25	1.108	1.2823	0.7659	0.6823	1.0055		2019-02-22	0.00904		2018-08-31	7037.58	0.335332	61.9255	116.658	194.617	0.004794	1.1601	1.2963	0.767	0.7191	1.0322	0.009
2018-09-01	7193.25	0.347721	65.951	120.973	220.739	0.006278		2019-10-28	1.11	1.2865	0.7661	0.6838	1.0054		2019-02-24	0.00903		2018-09-01	7193.25	0.347721	65.951	120.973	220.739	0.006278	#N/A	#N/A	#N/A	#N/A	#N/A	#N/A
2018-09-02	7272.72	0.342523	65.6494	120.496	212.329	0.004999		2019-10-29	1.1112	1.2867	0.7641	0.6865	1.0061		2019-02-25	0.00901		2018-09-02	7272.72	0.342523	65.6494	120.496	212.329	0.004999	#N/A	#N/A	#N/A	#N/A	#N/A	0.009
2018-09-03	7260.06	0.335961	65.3732	135.555	217.294	0.005266		2019-10-30	1.115	1.2903	0.76	0.6903	1.0107		2019-02-26	0.00904		2018-09-03	7260.06	0.335961	65.3732	135.555	217.294	0.005266	1.1624	1.2872	0.7638	0.7214	1.0317	0.009
2018-09-04	7361.66	0.331652	67.7099	137.951	216.565	0.005269		2019-10-31	1.1152	1.2942	0.7598	0.6894	1.0137		2019-02-27	0.00902		2018-09-04	7361.66	0.331652	67.7099	137.951	216.565	0.005269	1.1582	1.2856	0.7583	0.7179	1.0263	0.00897
2018-09-05	6792.83	0.283601	58.4377	115.064	174.435	0.004931		2019-11-01	1.1167	1.2935	0.7612	0.6914	1.0146		2019-02-28	0.00898		2018-09-05	6792.83	0.283601	58.4377	115.064	174.435	0.004931	1.1629	1.2904	0.7589	0.719	1.029	0.00897
2018-09-06	6529.17	0.30271	57.4862	117.49	180.895	0.00501		2019-11-04	1.1128	1.2884	0.7604	0.6884	1.0123		2019-03-01	0.00893		2018-09-06	6529.17	0.30271	57.4862	117.49	180.895	0.00501	1.1622	1.2932	0.7611	0.7204	1.036	0.00903
2018-09-07	6467.07	0.291435	56.1978	111.88	187.564	0.005307		2019-11-05	1.1075	1.2885	0.7601	0.6894	1.0071		2019-03-03	0.00893		2018-09-07	6467.07	0.291435	56.1978	111.88	187.564	0.005307	1.1553	1.2924	0.7601	0.7107	1.0317	0.009
2018-09-08	6225.98	0.279333	53.2446	104.33	185.899	0.005692		2019-11-06	1.1067	1.2852	0.7586	0.6883	1.0072		2019-03-04	0.00895		2018-09-08	6225.98	0.279333	53.2446	104.33	185.899	0.005692	#N/A	#N/A	#N/A	#N/A	#N/A	#N/A
2018-09-09	6300.86	0.27868	54.9242	106.216	193.357	0.005829		2019-11-07	1.105	1.2814	0.7591	0.6898	1.0047		2019-03-05	0.00893		2018-09-09	6300.86	0.27868	54.9242	106.216	193.357	0.005829	#N/A	#N/A	#N/A	#N/A	#N/A	0.00902
2018-09-10	6329.7	0.270321	54.5958	105.644	201.127	0.006892		2019-11-08	1.1018	1.2772	0.756	0.6861	1.0027		2019-03-06	0.00896		2018-09-10	6329.7	0.270321	54.5958	105.644	201.127	0.006892	1.1594	1.3027	0.7597	0.7115	1.0255	0.009
2018-09-11	6321.2	0.26371	52.3673	105.645	187.257	0.006329		2019-11-11	1.1033	1.2854	0.7559	0.685	1.0066		2019-03-07	0.00895		2018-09-11	6321.2	0.26371	52.3673	105.645	187.257	0.006329	1.1607	1.3035	0.7653	0.7125	1.0286	0.00896
2018-09-12	6351.8	0.270087	51.6566	104.323	185.263	0.006455		2019-11-12	1.1009	1.2845	0.7557	0.6842	1.007		2019-03-08	0.009		2018-09-12	6351.8	0.270087	51.6566	104.323	185.263	0.006455	1.1626	1.3048	0.7694	0.7169	1.0301	0.00899
2018-09-13	6517.31	0.280583	54.5364	112.035	193.271	0.006554		2019-11-13	1.1007	1.2851	0.7547	0.6838	1.01		2019-03-10	0.009		2018-09-13	6517.31	0.280583	54.5364	112.035	193.271	0.006554	1.169	1.3107	0.7693	0.7193	1.0358	0.00893
2018-09-14	6512.71	0.277159	56.5765	116.967	191.303	0.00618		2019-11-14	1.1023	1.2881	0.7548	0.6787	1.0122		2019-03-11	0.00898		2018-09-14	6512.71	0.277159	56.5765	116.967	191.303	0.00618	1.163	1.3068	0.7673	0.7153	1.0336	0.00892
2018-09-15	6543.2	0.282008	56.7131	119.396	191.784	0.006165		2019-11-15	1.1052	1.2901	0.7562	0.682	1.0102		2019-03-12	0.00899		2018-09-15	6543.2	0.282008	56.7131	119.396	191.784	0.006165	#N/A	#N/A	#N/A	#N/A	#N/A	#N/A
2018-09-16	6517.18	0.281166	56.9727	117.038	192.623	0.006531		2019-11-18	1.1072	1.2954	0.7572	0.6811	1.0106		2019-03-13	0.00899		2018-09-16	6517.18	0.281166	56.9727	117.038	192.623	0.006531	#N/A	#N/A	#N/A	#N/A	#N/A	0.00893
2018-09-17	6281.2	0.272251	52.5405	107.193	184.309	0.006243									2019-03-14	0.00895		2018-09-17	6281.2	0.272251	52.5405	107.193	184.309	0.006243	1.1683	1.3158	0.7667	0.7183	1.0389	0.00894
2018-09-18	6371.3	0.32186	54.0972	112.448	190.831	0.005981									2019-03-15	0.00897		2018-09-18	6371.3	0.32186	54.0972	112.448	190.831	0.005981	1.1667	1.3149	0.7709	0.7219	1.0368	0.0089
2018-09-19	6398.54	0.326053	54.3345	109.514	191.191	0.005609									2019-03-17	0.00896		2018-09-19	6398.54	0.326053	54.3345	109.514	191.191	0.005609	1.1673	1.3144	0.7743	0.7264	1.0339	0.00891
2018-09-20	6519.67	0.449918	56.6344	116.278	200.492	0.005695									2019-03-18	0.00898		2018-09-20	6519.67	0.449918	56.6344	116.278	200.492	0.005695	1.1777	1.3267	0.775	0.7291	1.0428	0.00889
2018-09-21	6734.95	0.561462	60.7228	123.738	208.52	0.005684									2019-03-19	0.00897		2018-09-21	6734.95	0.561462	60.7228	123.738	208.52	0.005684	1.175	1.3077	0.7743	0.7291	1.0431	0.00888
2018-09-22	6721.98	0.570798	60.4366	122.215	204.399	0.005758									2019-03-20	0.00904		2018-09-22	6721.98	0.570798	60.4366	122.215	204.399	0.005758	#N/A	#N/A	#N/A	#N/A	#N/A	#N/A
2018-09-23	6710.63	0.570689	61.3664	122.496	204.896	0.005901									2019-03-21	0.00902		2018-09-23	6710.63	0.570689	61.3664	122.496	204.896	0.005901	#N/A	#N/A	#N/A	#N/A	#N/A	0.00888
2018-09-24	6595.41	0.494712	57.9691	115.48	197.807	0.005677									2019-03-22	0.0091		2018-09-24	6595.41	0.494712	57.9691	115.48	197.807	0.005677	1.1748	1.3121	0.7719	0.7253	1.0365	0.00886
2018-09-25	6446.47	0.526941	57.5376	116.402	189.654	0.005686									2019-03-24	0.00908		2018-09-25	6446.47	0.526941	57.5376	116.402	189.654	0.005686	1.1772	1.3183	0.7721	0.725	1.0361	0.00885
2018-09-26	6495	0.516308	57.3955	115.593	184.531	0.005695									2019-03-25	0.00909		2018-09-26	6495	0.516308	57.3955	115.593	184.531	0.005695	1.174	1.317	0.7681	0.7257	1.0351	0.00887
2018-09-27	6676.75	0.541381	62.9794	119.255	194.477	0.005879									2019-03-26	0.00904		2018-09-27	6676.75	0.541381	62.9794	119.255	194.477	0.005879	1.1641	1.3082	0.7668	0.7207	1.0232	0.00882
2018-09-28	6644.13	0.539112	61.8951	117.055	187.449	0.005831									2019-03-27	0.00905		2018-09-28	6644.13	0.539112	61.8951	117.055	187.449	0.005831	1.1609	1.3031	0.7749	0.723	1.0182	0.0088
2018-09-29	6601.96	0.571228	61.6069	114.865	188.511	0.005865									2019-03-28	0.00904		2018-09-29	6601.96	0.571228	61.6069	114.865	188.511	0.005865	#N/A	#N/A	#N/A	#N/A	#N/A	#N/A
2018-09-30	6625.56	0.581572	61.1419	116.256	187.646	0.005906									2019-03-29	0.00902		2018-09-30	6625.56	0.581572	61.1419	116.256	187.646	0.005906	#N/A	#N/A	#N/A	#N/A	#N/A	0.00879
2018-10-01	6589.62	0.576461	60.2081	114.521	186.918	0.005942									2019-03-31	0.00902		2018-10-01	6589.62	0.576461	60.2081	114.521	186.918	0.005942	1.1578	1.3043	0.7803	0.7226	1.0165	0.00878
2018-10-02	6556.1	0.520837	59.7054	116.828	182.237	0.005824									2019-04-01	0.00897		2018-10-02	6556.1	0.520837	59.7054	116.828	182.237	0.005824	1.1548	1.2979	0.7799	0.7188	1.0164	0.0088
2018-10-03	6502.59	0.528162	57.4775	114.685	177.559	0.005704									2019-04-02	0.00898		2018-10-03	6502.59	0.528162	57.4775	114.685	177.559	0.005704	1.1478	1.294	0.7771	0.7104	1.0077	0.00873
2018-10-04	6576.69	0.526606	58.2795	114.534	180.454	0.005645									2019-04-03	0.00897		2018-10-04	6576.69	0.526606	58.2795	114.534	180.454	0.005645	1.1515	1.302	0.7738	0.7073	1.0084	0.00878
2018-10-05	6622.48	0.519026	58.7662	114.877	182.05	0.005669									2019-04-04	0.00896		2018-10-05	6622.48	0.519026	58.7662	114.877	182.05	0.005669	1.1524	1.3123	0.773	0.7052	1.0083	0.00879
2018-10-06	6588.31	0.488082	57.8441	115.07	180.387	0.005545									2019-04-05	0.00895		2018-10-06	6588.31	0.488082	57.8441	115.07	180.387	0.005545	#N/A	#N/A	#N/A	#N/A	#N/A	#N/A
2018-10-07	6602.95	0.482039	58.1603	113.717	180.251	0.005562									2019-04-07	0.00896		2018-10-07	6602.95	0.482039	58.1603	113.717	180.251	0.005562	#N/A	#N/A	#N/A	#N/A	#N/A	0.00879
2018-10-08	6652.23	0.489751	59.4126	114.275	182.153	0.005578									2019-04-08	0.00897		2018-10-08	6652.23	0.489751	59.4126	114.275	182.153	0.005578	1.1492	1.309	0.7712	0.7078	1.0074	0.00883
2018-10-09	6642.64	0.479857	58.7133	113.674	181.033	0.005635									2019-04-09	0.009		2018-10-09	6642.64	0.479857	58.7133	113.674	181.033	0.005635	1.149	1.3144	0.7724	0.7103	1.0082	0.00885
2018-10-10	6585.53	0.462387	57.9818	113.459	178.516	0.005552									2019-04-10	0.00901		2018-10-10	6585.53	0.462387	57.9818	113.459	178.516	0.005552	1.152	1.3196	0.7652	0.7063	1.01	0.00891
2018-10-11	6256.24	0.38313	51.233	100.384	157.139	0.005									2019-04-11	0.00896		2018-10-11	6256.24	0.38313	51.233	100.384	157.139	0.005	1.1594	1.3236	0.7675	0.7124	1.0107	0.00892
2018-10-12	6274.58	0.419115	53.5517	100.709	157.822	0.005247									2019-04-12	0.00893		2018-10-12	6274.58	0.419115	53.5517	100.709	157.822	0.005247	1.1563	1.3155	0.7679	0.7119	1.0085	0.00891
2018-10-13	6285.99	0.418878	53.4518	102.137	160.863	0.005182									2019-04-14	0.00893		2018-10-13	6285.99	0.418878	53.4518	102.137	160.863	0.005182	#N/A	#N/A	#N/A	#N/A	#N/A	#N/A
2018-10-14	6290.93	0.403286	52.1874	100.907	157.418	0.005158									2019-04-15	0.00893		2018-10-14	6290.93	0.403286	52.1874	100.907	157.418	0.005158	#N/A	#N/A	#N/A	#N/A	#N/A	0.00891
2018-10-15	6596.54	0.447316	54.8796	107.109	164.977	0.005218									2019-04-16	0.00893		2018-10-15	6596.54	0.447316	54.8796	107.109	164.977	0.005218	1.1579	1.3153	0.7697	0.7131	1.0132	0.00895
2018-10-16	6596.11	0.470253	54.0682	107.395	163.102	0.005017									2019-04-17	0.00893		2018-10-16	6596.11	0.470253	54.0682	107.395	163.102	0.005017	1.1575	1.3187	0.7732	0.7141	1.0094	0.00891
2018-10-17	6544.43	0.468197	53.6721	105.362	159.59	0.004599									2019-04-18	0.00893		2018-10-17	6544.43	0.468197	53.6721	105.362	159.59	0.004599	1.1501	1.3115	0.7681	0.7109	1.0047	0.00888
2018-10-18	6476.71	0.457725	52.5269	102.913	154.82	0.004386									2019-04-19	0.00893		2018-10-18	6476.71	0.457725	52.5269	102.913	154.82	0.004386	1.1453	1.3018	0.7642	0.7099	1.0044	0.00891
2018-10-19	6465.41	0.454178	53.0201	103.723	152.899	0.00447									2019-04-21	0.00893		2018-10-19	6465.41	0.454178	53.0201	103.723	152.899	0.00447	1.1515	1.3072	0.7634	0.7121	1.0035	0.00888
2018-10-20	6489.19	0.459151	53.3628	103.779	154.773	0.004551									2019-04-22	0.00893		2018-10-20	6489.19	0.459151	53.3628	103.779	154.773	0.004551	#N/A	#N/A	#N/A	#N/A	#N/A	#N/A
2018-10-21	6482.35	0.456694	52.9158	105.1	154.563	0.004517									2019-04-23	0.00895		2018-10-21	6482.35	0.456694	52.9158	105.1	154.563	0.004517	#N/A	#N/A	#N/A	#N/A	#N/A	0.00889
2018-10-22	6487.16	0.453109	52.2039	105.46	151.724	0.004366									2019-04-24	0.00892		2018-10-22	6487.16	0.453109	52.2039	105.46	151.724	0.004366	1.1465	1.2962	0.7633	0.7081	1.0039	0.00886
2018-10-23	6475.74	0.462058	52.5413	108.442	153.94	0.004172									2019-04-25	0.00897		2018-10-23	6475.74	0.462058	52.5413	108.442	153.94	0.004172	1.1471	1.2983	0.7642	0.7086	1.005	0.00889
2018-10-24	6495.84	0.457237	52.515	106.95	156.235	0.003911									2019-04-26	0.00896		2018-10-24	6495.84	0.457237	52.515	106.95	156.235	0.003911	1.1392	1.2881	0.7661	0.7059	1.0021	0.00891
2018-10-25	6476.29	0.458052	52.2346	106.322	154.975	0.003717									2019-04-28	0.00896		2018-10-25	6476.29	0.458052	52.2346	106.322	154.975	0.003717	1.1376	1.2817	0.7651	0.7081	1.0004	0.0089
2018-10-26	6474.75	0.459288	52.0989	105.018	155.204	0.003984									2019-04-29	0.00895		2018-10-26	6474.75	0.459288	52.0989	105.018	155.204	0.003984	1.1403	1.2833	0.763	0.7096	1.0029	0.00894
2018-10-27	6480.38	0.456348	51.932	103.899	153.066	0.004195									2019-04-30	0.00897		2018-10-27	6480.38	0.456348	51.932	103.899	153.066	0.004195	#N/A	#N/A	#N/A	#N/A	#N/A	#N/A
2018-10-28	6486.39	0.462406	51.9375	104.976	156.436	0.004063									2019-05-01	0.00897		2018-10-28	6486.39	0.462406	51.9375	104.976	156.436	0.004063	#N/A	#N/A	#N/A	#N/A	#N/A	0.00893
2018-10-29	6332.63	0.441514	49.0714	101.488	150.063	0.003847									2019-05-02	0.00898		2018-10-29	6332.63	0.441514	49.0714	101.488	150.063	0.003847	1.1373	1.2793	0.7613	0.7056	0.9981	0.0089
2018-10-30	6334.27	0.444759	49.2391	102.553	153.121	0.00385									2019-05-03	0.009		2018-10-30	6334.27	0.444759	49.2391	102.553	153.121	0.00385	1.1344	1.2707	0.763	0.7106	0.9949	0.00884
2018-10-31	6317.61	0.448382	49.4415	103.834	151.753	0.003764									2019-05-05	0.00903		2018-10-31	6317.61	0.448382	49.4415	103.834	151.753	0.003764	1.1312	1.2766	0.7602	0.7074	0.9916	0.00885
2018-11-01	6377.78	0.455722	50.2719	103.881	153.521	0.003777									2019-05-06	0.00903		2018-11-01	6377.78	0.455722	50.2719	103.881	153.521	0.003777	1.1409	1.3011	0.7643	0.7206	0.9979	0.00887
2018-11-02	6388.44	0.458685	51.3307	105.78	154.316	0.003773									2019-05-07	0.00907		2018-11-02	6388.44	0.458685	51.3307	105.78	154.316	0.003773	1.1387	1.2973	0.7629	0.7199	0.9964	0.00883
2018-11-03	6361.26	0.455667	50.9734	106.867	154.701	0.003733									2019-05-08	0.00909		2018-11-03	6361.26	0.455667	50.9734	106.867	154.701	0.003733	#N/A	#N/A	#N/A	#N/A	#N/A	#N/A
2018-11-04	6376.13	0.462691	53.6125	111.796	162.958	0.003676									2019-05-09	0.00911		2018-11-04	6376.13	0.462691	53.6125	111.796	162.958	0.003676	#N/A	#N/A	#N/A	#N/A	#N/A	0.00883
2018-11-05	6419.66	0.497412	53.5463	111.345	164.227	0.003622									2019-05-10	0.00909		2018-11-05	6419.66	0.497412	53.5463	111.345	164.227	0.003622	1.1407	1.3042	0.7628	0.7211	0.9953	0.00883
2018-11-06	6461.01	0.54908	55.9451	112.894	170.472	0.003696									2019-05-12	0.00912		2018-11-06	6461.01	0.54908	55.9451	112.894	170.472	0.003696	1.1427	1.3098	0.762	0.7247	0.9975	0.00882
2018-11-07	6530.14	0.535707	54.1889	111.513	166.448	0.003637									2019-05-13	0.00916		2018-11-07	6530.14	0.535707	54.1889	111.513	166.448	0.003637	1.1426	1.3126	0.7627	0.7277	0.9977	0.00881
2018-11-08	6453.72	0.493508	52.3734	108.427	164.288	0.003384									2019-05-14	0.00912		2018-11-08	6453.72	0.493508	52.3734	108.427	164.288	0.003384	1.1363	1.3061	0.7602	0.7257	0.994	0.00877
2018-11-09	6385.62	0.500668	51.896	106.893	159.991	0.00314									2019-05-15	0.00913		2018-11-09	6385.62	0.500668	51.896	106.893	159.991	0.00314	1.1336	1.2976	0.757	0.7225	0.9945	0.00879
2018-11-10	6409.22	0.506698	52.4018	105.245	161.72	0.003285									2019-05-16	0.0091		2018-11-10	6409.22	0.506698	52.4018	105.245	161.72	0.003285	#N/A	#N/A	#N/A	#N/A	#N/A	#N/A
2018-11-11	6411.27	0.505913	51.3649	106.376	160.105	0.003162									2019-05-17	0.00909		2018-11-11	6411.27	0.505913	51.3649	106.376	160.105	0.003162	#N/A	#N/A	#N/A	#N/A	#N/A	0.00878
2018-11-12	6371.27	0.517165	50.6482	105.139	163.046	0.003064									2019-05-19	0.00907		2018-11-12	6371.27	0.517165	50.6482	105.139	163.046	0.003064	1.1218	1.2849	0.755	0.7173	0.9891	0.00878
2018-11-13	6359.49	0.510112	49.6966	105.113	161.173	0.002945									2019-05-20	0.00909		2018-11-13	6359.49	0.510112	49.6966	105.113	161.173	0.002945	1.1291	1.2974	0.7555	0.7218	0.993	0.00879
2018-11-14	5738.35	0.474372	43.6108	90.7582	143.654	0.002695									2019-05-21	0.00904		2018-11-14	5738.35	0.474372	43.6108	90.7582	143.654	0.002695	1.131	1.2996	0.7553	0.7237	0.9942	0.0088
2018-11-15	5648.03	0.481708	43.9483	88.6725	138.443	0.0028									2019-05-22	0.00907		2018-11-15	5648.03	0.481708	43.9483	88.6725	138.443	0.0028	1.1328	1.2776	0.7589	0.7277	0.9929	0.0088
2018-11-16	5575.55	0.471609	42.4589	87.0553	137.056	0.002746									2019-05-23	0.00913		2018-11-16	5575.55	0.471609	42.4589	87.0553	137.056	0.002746	1.142	1.2839	0.7607	0.7337	1.0001	0.00886
2018-11-17	5554.33	0.491654	41.9289	88.0033	132.627	0.002595									2019-05-24	0.00915		2018-11-17	5554.33	0.491654	41.9289	88.0033	132.627	0.002595	#N/A	#N/A	#N/A	#N/A	#N/A	#N/A
2018-11-18	5623.54	0.510473	42.3279	89.393	132.777	0.002643									2019-05-26	0.00914		2018-11-18	5623.54	0.510473	42.3279	89.393	132.777	0.002643	#N/A	#N/A	#N/A	#N/A	#N/A	0.00888
2018-11-19	4871.49	0.478166	36.6411	72.49	109.687	0.002418									2019-05-27	0.00913		2018-11-19	4871.49	0.478166	36.6411	72.49	109.687	0.002418	1.1453	1.2851	0.7592	0.7295	1.0065	0.00888
2018-11-20	4451.87	0.434726	33.0442	66.486	104.578	0.002254									2019-05-28	0.00914		2018-11-20	4451.87	0.434726	33.0442	66.486	104.578	0.002254	1.1371	1.2788	0.7516	0.7214	1.005	0.00887
2018-11-21	4602.17	0.447651	34.6706	68.9428	114.312	0.002448									2019-05-29	0.00913		2018-11-21	4602.17	0.447651	34.6706	68.9428	114.312	0.002448	1.1385	1.2777	0.7558	0.7262	1.0051	0.00885
2018-11-22	4365.94	0.42608	32.1951	65.8581	103.339	0.002412									2019-05-30	0.00914		2018-11-22	4365.94	0.42608	32.1951	65.8581	103.339	0.002412	1.1408	1.2878	0.7582	0.7255	1.005	0.00885
2018-11-23	4347.11	0.407428	32.1597	66.6269	99.3182	0.002361									2019-05-31	0.00923		2018-11-23	4347.11	0.407428	32.1597	66.6269	99.3182	0.002361	1.1341	1.2814	0.7554	0.7237	1.0033	0.00885
2018-11-24	3880.76	0.375336	29.2177	58.3582	92.6627	0.002224									2019-06-02	0.00924		2018-11-24	3880.76	0.375336	29.2177	58.3582	92.6627	0.002224	#N/A	#N/A	#N/A	#N/A	#N/A	#N/A
2018-11-25	4009.97	0.374551	30.8922	58.0533	91.4475	0.00222									2019-06-03	0.00926		2018-11-25	4009.97	0.374551	30.8922	58.0533	91.4475	0.00222	#N/A	#N/A	#N/A	#N/A	#N/A	0.00885
2018-11-26	3779.13	0.355451	29.411	53.217	88.9283	0.002099									2019-06-04	0.00924		2018-11-26	3779.13	0.355451	29.411	53.217	88.9283	0.002099	1.1328	1.2834	0.7546	0.7221	1.0014	0.0088
2018-11-27	3820.72	0.360163	31.0688	57.1316	89.1251	0.002087									2019-06-05	0.00923		2018-11-27	3820.72	0.360163	31.0688	57.1316	89.1251	0.002087	1.1288	1.275	0.7521	0.7224	1.0011	0.00879
2018-11-28	4257.42	0.390557	34.6266	63.5241	99.5145	0.002246									2019-06-06	0.00922		2018-11-28	4257.42	0.390557	34.6266	63.5241	99.5145	0.002246	1.1366	1.2825	0.7535	0.7306	1.0062	0.0088
2018-11-29	4278.85	0.379562	33.7974	61.1955	96.6628	0.002241									2019-06-07	0.00924		2018-11-29	4278.85	0.379562	33.7974	61.1955	96.6628	0.002241	1.1393	1.2794	0.7529	0.7319	1.0041	0.00881
2018-11-30	4017.27	0.362455	32.0648	57.7929	91.8704	0.002165									2019-06-09	0.00921		2018-11-30	4017.27	0.362455	32.0648	57.7929	91.8704	0.002165	1.1317	1.2752	0.7521	0.7318	1.0011	0.00881
2018-12-01	4214.67	0.372906	34.3407	59.6475	95.3473	0.00225									2019-06-10	0.00923		2018-12-01	4214.67	0.372906	34.3407	59.6475	95.3473	0.00225	#N/A	#N/A	#N/A	#N/A	#N/A	#N/A
2018-12-02	4139.88	0.367627	33.7131	59.101	93.0419	0.002246									2019-06-11	0.00922		2018-12-02	4139.88	0.367627	33.7131	59.101	93.0419	0.002246	#N/A	#N/A	#N/A	#N/A	#N/A	0.00879
2018-12-03	3894.13	0.348754	31.0728	54.8372	84.8207	0.002371									2019-06-12	0.00921		2018-12-03	3894.13	0.348754	31.0728	54.8372	84.8207	0.002371	1.1354	1.2724	0.7578	0.7358	1.0022	0.0088
2018-12-04	3956.89	0.352231	31.1861	56.979	85.4854	0.002196									2019-06-13	0.00923		2018-12-04	3956.89	0.352231	31.1861	56.979	85.4854	0.002196	1.1345	1.272	0.7539	0.7339	1.0025	0.00887
2018-12-05	3753.99	0.338242	29.2952	51.6666	77.9029	0.00218									2019-06-14	0.00921		2018-12-05	3753.99	0.338242	29.2952	51.6666	77.9029	0.00218	1.1344	1.2733	0.7488	0.7269	1.0023	0.00883
2018-12-06	3521.1	0.310936	26.9437	46.5345	66.0195	0.002097									2019-06-16	0.00921		2018-12-06	3521.1	0.310936	26.9437	46.5345	66.0195	0.002097	1.1376	1.2785	0.7474	0.7236	1.0072	0.00888
2018-12-07	3419.94	0.301997	25.2726	46.462	67.6274	0.002104									2019-06-17	0.00922		2018-12-07	3419.94	0.301997	25.2726	46.462	67.6274	0.002104	1.1378	1.2729	0.7507	0.72	1.0096	0.00887
2018-12-08	3476.11	0.307269	24.864	45.5736	69.0884	0.00212									2019-06-18	0.00922		2018-12-08	3476.11	0.307269	24.864	45.5736	69.0884	0.00212	#N/A	#N/A	#N/A	#N/A	#N/A	#N/A
2018-12-09	3614.23	0.31337	25.947	47.7467	76.5055	0.002102									2019-06-19	0.00925		2018-12-09	3614.23	0.31337	25.947	47.7467	76.5055	0.002102	#N/A	#N/A	#N/A	#N/A	#N/A	0.00889
2018-12-10	3502.66	0.303766	24.6178	44.6042	68.7977	0.0021									2019-06-20	0.00932		2018-12-10	3502.66	0.303766	24.6178	44.6042	68.7977	0.0021	1.1356	1.2561	0.7466	0.719	1.0096	0.00882
2018-12-11	3424.59	0.301345	23.8024	42.7368	64.1123	0.002088									2019-06-21	0.00931		2018-12-11	3424.59	0.301345	23.8024	42.7368	64.1123	0.002088	1.1316	1.2486	0.7468	0.7207	1.0066	0.00882
2018-12-12	3486.95	0.307323	24.4938	43.9361	65.4843	0.002111									2019-06-23	0.00931		2018-12-12	3486.95	0.307323	24.4938	43.9361	65.4843	0.002111	1.1368	1.2631	0.749	0.7221	1.0065	0.00883
2018-12-13	3313.68	0.300026	23.6689	40.9622	61.2105	0.002065									2019-06-24	0.00931		2018-12-13	3313.68	0.300026	23.6689	40.9622	61.2105	0.002065	1.1363	1.2657	0.749	0.7227	1.0058	0.0088
2018-12-14	3242.48	0.28879	23.4643	39.2827	59.6924	0.00207									2019-06-25	0.00933		2018-12-14	3242.48	0.28879	23.4643	39.2827	59.6924	0.00207	1.1309	1.2584	0.7471	0.7177	1.002	0.00882
2018-12-15	3236.76	0.285883	23.7824	38.8517	62.4851	0.002113									2019-06-26	0.00928		2018-12-15	3236.76	0.285883	23.7824	38.8517	62.4851	0.002113	#N/A	#N/A	#N/A	#N/A	#N/A	#N/A
2018-12-16	3252.84	0.287929	25.5972	39.3395	63.1426	0.002125									2019-06-27	0.00929		2018-12-16	3252.84	0.287929	25.5972	39.3395	63.1426	0.002125	#N/A	#N/A	#N/A	#N/A	#N/A	0.00882
2018-12-17	3545.86	0.328453	29.2689	43.8227	71.2812	0.002533									2019-06-28	0.00927		2018-12-17	3545.86	0.328453	29.2689	43.8227	71.2812	0.002533	1.1347	1.2627	0.746	0.7175	1.0071	0.00886
2018-12-18	3696.06	0.350162	30.1422	46.5825	73.4985	0.002684									2019-06-30	0.00923		2018-12-18	3696.06	0.350162	30.1422	46.5825	73.4985	0.002684	1.1361	1.2647	0.7427	0.7183	1.0074	0.00889
2018-12-19	3745.95	0.351956	29.6828	46.3129	74.4162	0.00272									2019-07-01	0.00923		2018-12-19	3745.95	0.351956	29.6828	46.3129	74.4162	0.00272	1.1377	1.261	0.7416	0.7108	1.0054	0.00889
2018-12-20	4134.44	0.378199	32.8169	55.0754	99.229	0.002731									2019-07-02	0.00928		2018-12-20	4134.44	0.378199	32.8169	55.0754	99.229	0.002731	1.1446	1.2657	0.7402	0.7109	1.0122	0.009
2018-12-21	3896.54	0.35857	30.7966	51.8196	85.6248	0.002545									2019-07-03	0.00927		2018-12-21	3896.54	0.35857	30.7966	51.8196	85.6248	0.002545	1.1369	1.2631	0.7353	0.7034	1.0048	0.00898
2018-12-22	4014.18	0.362308	31.8559	51.7251	87.5842	0.002502									2019-07-04	0.00927		2018-12-22	4014.18	0.362308	31.8559	51.7251	87.5842	0.002502	#N/A	#N/A	#N/A	#N/A	#N/A	#N/A
2018-12-23	3998.98	0.37127	33.4597	52.7558	90.2259	0.002542									2019-07-05	0.00922		2018-12-23	3998.98	0.37127	33.4597	52.7558	90.2259	0.002542	#N/A	#N/A	#N/A	#N/A	#N/A	0.009
2018-12-24	4078.6	0.406799	33.1967	56.3352	92.4437	0.00254									2019-07-07	0.00921		2018-12-24	4078.6	0.406799	33.1967	56.3352	92.4437	0.00254	1.14	1.2724	0.735	0.7062	1.014	0.00907
2018-12-25	3815.49	0.380872	31.1343	50.5927	83.9569	0.002404									2019-07-08	0.0092		2018-12-25	3815.49	0.380872	31.1343	50.5927	83.9569	0.002404	1.1362	1.2687	0.7358	0.7037	1.0138	0.00906
2018-12-26	3857.3	0.378693	30.9859	49.3747	84.549	0.002474									2019-07-09	0.00918		2018-12-26	3857.3	0.378693	30.9859	49.3747	84.549	0.002474	1.1353	1.2634	0.7368	0.7067	1.0042	0.00899
2018-12-27	3654.83	0.341162	28.2945	44.4667	76.4045	0.002364									2019-07-10	0.00923		2018-12-27	3654.83	0.341162	28.2945	44.4667	76.4045	0.002364	1.143	1.2644	0.7343	0.7036	1.0125	0.00902
2018-12-28	3923.92	0.376852	32.5108	49.7702	83.8211	0.002434									2019-07-11	0.00921		2018-12-28	3923.92	0.376852	32.5108	49.7702	83.8211	0.002434	1.1438	1.2707	0.7332	0.7044	1.0158	0.00907
2018-12-29	3820.41	0.367252	31.565	48.1121	80.3459	0.002403									2019-07-12	0.00927		2018-12-29	3820.41	0.367252	31.565	48.1121	80.3459	0.002403	#N/A	#N/A	#N/A	#N/A	#N/A	#N/A
2018-12-30	3865.95	0.369581	31.9765	48.3643	81.7932	0.002367									2019-07-14	0.00927		2018-12-30	3865.95	0.369581	31.9765	48.3643	81.7932	0.002367	#N/A	#N/A	#N/A	#N/A	#N/A	0.00906
2018-12-31	3742.7	0.352706	30.4682	46.2282	79.0644	0.002346									2019-07-15	0.00927		2018-12-31	3742.7	0.352706	30.4682	46.2282	79.0644	0.002346	1.147	1.2759	0.7332	0.7052	1.0188	0.00911
2019-01-01	3843.52	0.364771	31.9799	48.3675	81.0511	0.002392									2019-07-16	0.00924		2019-01-01	3843.52	0.364771	31.9799	48.3675	81.0511	0.002392	1.1464	1.2752	0.7332	0.7053	1.0188	0.00912
2019-01-02	3943.41	0.375243	33.4337	52.2524	84.0022	0.002407									2019-07-17	0.00927		2019-01-02	3943.41	0.375243	33.4337	52.2524	84.0022	0.002407	1.1343	1.261	0.7365	0.6985	1.0099	0.00931
2019-01-03	3836.74	0.360224	32.0267	49.8154	80.8617	0.00236									2019-07-18	0.00931		2019-01-03	3836.74	0.360224	32.0267	49.8154	80.8617	0.00236	1.1394	1.2633	0.7413	0.7006	1.0135	0.00927
2019-01-04	3857.72	0.356747	32.4042	50.6309	81.198	0.002315									2019-07-19	0.00928		2019-01-04	3857.72	0.356747	32.4042	50.6309	81.198	0.002315	1.1395	1.2728	0.7477	0.7113	1.0137	0.00921
2019-01-05	3845.19	0.355275	34.9369	49.9318	80.6092	0.002319									2019-07-21	0.00927		2019-01-05	3845.19	0.355275	34.9369	49.9318	80.6092	0.002319	#N/A	#N/A	#N/A	#N/A	#N/A	#N/A
2019-01-06	4076.63	0.368395	39.2989	54.8766	85.835	0.002328									2019-07-22	0.00927		2019-01-06	4076.63	0.368395	39.2989	54.8766	85.835	0.002328	#N/A	#N/A	#N/A	#N/A	#N/A	0.00922
2019-01-07	4025.25	0.364347	37.8063	52.8269	83.3404	0.002285									2019-07-23	0.00924		2019-01-07	4025.25	0.364347	37.8063	52.8269	83.3404	0.002285	1.1476	1.278	0.752	0.7148	1.0207	0.0092
2019-01-08	4030.85	0.365315	39.4797	53.1554	81.6792	0.002276									2019-07-24	0.00925		2019-01-08	4030.85	0.365315	39.4797	53.1554	81.6792	0.002276	1.1442	1.2719	0.7533	0.7141	1.0191	0.00919
2019-01-09	4035.3	0.37089	38.9855	52.7139	85.7992	0.002266									2019-07-25	0.0092		2019-01-09	4035.3	0.37089	38.9855	52.7139	85.7992	0.002266	1.1543	1.279	0.7571	0.7171	1.0263	0.00924
2019-01-10	3678.92	0.332652	33.866	45.4961	73.7819	0.002132									2019-07-26	0.00921		2019-01-10	3678.92	0.332652	33.866	45.4961	73.7819	0.002132	1.15	1.2749	0.7555	0.7186	1.0158	0.00923
2019-01-11	3687.37	0.332904	32.3276	45.8048	73.7826	0.002129									2019-07-28	0.00921		2019-01-11	3687.37	0.332904	32.3276	45.8048	73.7826	0.002129	1.1469	1.2843	0.7538	0.7216	1.016	0.00921
2019-01-12	3661.3	0.3288	32.3844	45.0078	73.6098	0.002148									2019-07-29	0.00919		2019-01-12	3661.3	0.3288	32.3844	45.0078	73.6098	0.002148	#N/A	#N/A	#N/A	#N/A	#N/A	#N/A
2019-01-13	3552.95	0.317863	30.3329	43.1104	70.264	0.002094									2019-07-30	0.00921		2019-01-13	3552.95	0.317863	30.3329	43.1104	70.264	0.002094	#N/A	#N/A	#N/A	#N/A	#N/A	0.00922
2019-01-14	3706.05	0.333766	32.3582	45.9146	72.979	0.002183									2019-07-31	0.00919		2019-01-14	3706.05	0.333766	32.3582	45.9146	72.979	0.002183	1.1477	1.2865	0.7527	0.7196	1.0195	0.00924
2019-01-15	3630.68	0.327179	31.5071	44.9506	70.7224	0.002111									2019-08-01	0.00931		2019-01-15	3630.68	0.327179	31.5071	44.9506	70.7224	0.002111	1.1417	1.286	0.7538	0.7201	1.0124	0.0092
2019-01-16	3655.01	0.329701	31.8234	46.1814	71.2801	0.002138									2019-08-02	0.00938		2019-01-16	3655.01	0.329701	31.8234	46.1814	71.2801	0.002138	1.14	1.2883	0.7544	0.7168	1.0098	0.00917
2019-01-17	3678.56	0.329353	31.8887	45.6536	72.4078	0.002094									2019-08-04	0.00938		2019-01-17	3678.56	0.329353	31.8887	45.6536	72.4078	0.002094	1.1398	1.2987	0.7532	0.7194	1.0057	0.00916
2019-01-18	3657.84	0.324277	31.3115	45.1258	71.6067	0.002106									2019-08-05	0.00947		2019-01-18	3657.84	0.324277	31.3115	45.1258	71.6067	0.002106	1.1363	1.2875	0.7542	0.7168	1.0043	0.00911
2019-01-19	3728.57	0.331001	32.5507	46.2196	73.9658	0.002153									2019-08-06	0.0094		2019-01-19	3728.57	0.331001	32.5507	46.2196	73.9658	0.002153	#N/A	#N/A	#N/A	#N/A	#N/A	#N/A
2019-01-20	3601.01	0.321177	31.1764	44.1131	69.8908	0.002119									2019-08-07	0.00942		2019-01-20	3601.01	0.321177	31.1764	44.1131	69.8908	0.002119	#N/A	#N/A	#N/A	#N/A	#N/A	0.00912
2019-01-21	3576.03	0.32079	31.2129	44.5773	69.9073	0.002101									2019-08-08	0.00944		2019-01-21	3576.03	0.32079	31.2129	44.5773	69.9073	0.002101	1.1366	1.2893	0.7523	0.7158	1.0028	0.00913
2019-01-22	3604.58	0.319491	31.6844	45.9206	71.7151	0.002057									2019-08-09	0.00946		2019-01-22	3604.58	0.319491	31.6844	45.9206	71.7151	0.002057	1.1359	1.2958	0.7489	0.7123	1.0028	0.00914
2019-01-23	3585.12	0.316492	32.002	44.8805	71.0715	0.002043									2019-08-11	0.00948		2019-01-23	3585.12	0.316492	32.002	44.8805	71.0715	0.002043	1.1381	1.307	0.7496	0.7142	1.0053	0.00913
2019-01-24	3600.87	0.317598	32.7761	45.783	73.0612	0.002039									2019-08-12	0.00949		2019-01-24	3600.87	0.317598	32.7761	45.783	73.0612	0.002039	1.1306	1.3066	0.7491	0.7095	1.0035	0.00912
2019-01-25	3599.77	0.317165	32.9818	46.8893	73.8272	0.002118									2019-08-13	0.00938		2019-01-25	3599.77	0.317165	32.9818	46.8893	73.8272	0.002118	1.1415	1.3203	0.7565	0.7183	1.0066	0.00913
2019-01-26	3602.46	0.314235	33.1505	45.7306	74.1557	0.002083									2019-08-14	0.00944		2019-01-26	3602.46	0.314235	33.1505	45.7306	74.1557	0.002083	#N/A	#N/A	#N/A	#N/A	#N/A	#N/A
2019-01-27	3583.97	0.309439	32.5928	46.5754	71.3999	0.002027									2019-08-15	0.00943		2019-01-27	3583.97	0.309439	32.5928	46.5754	71.3999	0.002027	#N/A	#N/A	#N/A	#N/A	#N/A	0.00914
2019-01-28	3470.45	0.294863	31.1993	43.5892	68.132	0.001944									2019-08-16	0.0094		2019-01-28	3470.45	0.294863	31.1993	43.5892	68.132	0.001944	1.1434	1.3164	0.7542	0.7166	1.0081	0.00915
2019-01-29	3448.12	0.289558	31.0971	43.7101	68.2498	0.001927									2019-08-18	0.0094		2019-01-29	3448.12	0.289558	31.0971	43.7101	68.2498	0.001927	1.1432	1.3069	0.7537	0.7156	1.0054	0.00914
2019-01-30	3486.18	0.320461	31.931	44.2646	69.2999	0.001961									2019-08-19	0.00938		2019-01-30	3486.18	0.320461	31.931	44.2646	69.2999	0.001961	1.1479	1.3116	0.7605	0.7247	1.0056	0.00917
2019-01-31	3457.79	0.310036	31.6522	43.6641	68.2601	0.001925									2019-08-20	0.00941		2019-01-31	3457.79	0.310036	31.6522	43.6641	68.2601	0.001925	1.1446	1.3102	0.7621	0.7273	1.0056	0.00919
2019-02-01	3487.95	0.308517	32.8271	43.7229	67.4883	0.001916									2019-08-21	0.00938		2019-02-01	3487.95	0.308517	32.8271	43.7229	67.4883	0.001916	1.1456	1.3086	0.7633	0.7251	1.0043	0.00913
2019-02-02	3521.06	0.310912	34.3948	43.3876	67.9738	0.001936									2019-08-22	0.00939		2019-02-02	3521.06	0.310912	34.3948	43.3876	67.9738	0.001936	#N/A	#N/A	#N/A	#N/A	#N/A	#N/A
2019-02-03	3464.01	0.302352	33.4393	42.9038	66.8955	0.001904									2019-08-23	0.00949		2019-02-03	3464.01	0.302352	33.4393	42.9038	66.8955	0.001904	#N/A	#N/A	#N/A	#N/A	#N/A	0.00914
2019-02-04	3459.15	0.300198	34.1086	42.7967	67.0227	0.001896									2019-08-25	0.00954		2019-02-04	3459.15	0.300198	34.1086	42.7967	67.0227	0.001896	1.1438	1.3037	0.7628	0.7226	1.0021	0.00909
2019-02-05	3466.36	0.299239	34.2566	43.3361	68.1593	0.001888									2019-08-26	0.00944		2019-02-05	3466.36	0.299239	34.2566	43.3361	68.1593	0.001888	1.1415	1.2944	0.7619	0.7235	1.0001	0.0091
2019-02-06	3413.77	0.290727	32.933	43.1436	65.7085	0.001866									2019-08-27	0.00946		2019-02-06	3413.77	0.290727	32.933	43.1436	65.7085	0.001866	1.1362	1.2934	0.7568	0.7104	0.9975	0.0091
2019-02-07	3399.47	0.291618	33.2224	43.2121	67.2498	0.001845									2019-08-28	0.00943		2019-02-07	3399.47	0.291618	33.2224	43.2121	67.2498	0.001845	1.1341	1.2955	0.7516	0.7101	0.9977	0.00911
2019-02-08	3666.78	0.311683	43.4647	48.1167	73.8534	0.001956									2019-08-29	0.00939		2019-02-08	3666.78	0.311683	43.4647	48.1167	73.8534	0.001956	1.133	1.2948	0.7531	0.709	0.9998	0.00912
2019-02-09	3671.2	0.311284	44.7903	48.5557	74.2314	0.001949									2019-08-30	0.00941		2019-02-09	3671.2	0.311284	44.7903	48.5557	74.2314	0.001949	#N/A	#N/A	#N/A	#N/A	#N/A	#N/A
2019-02-10	3690.19	0.309909	46.8274	49.8277	75.496	0.001946									2019-09-01	0.00942		2019-02-10	3690.19	0.309909	46.8274	49.8277	75.496	0.001946	#N/A	#N/A	#N/A	#N/A	#N/A	0.0091
2019-02-11	3648.43	0.302741	43.1825	48.2709	80.1603	0.001906									2019-09-02	0.00941		2019-02-11	3648.43	0.302741	43.1825	48.2709	80.1603	0.001906	1.1276	1.2851	0.7517	0.7062	0.9961	0.00906
2019-02-12	3653.53	0.30519	43.9286	49.052	82.6754	0.001894									2019-09-03	0.00945		2019-02-12	3653.53	0.30519	43.9286	49.052	82.6754	0.001894	1.1325	1.2892	0.7554	0.7095	0.9935	0.00905
2019-02-13	3632.07	0.304284	41.9976	49.3301	80.5319	0.001893									2019-09-04	0.00941		2019-02-13	3632.07	0.304284	41.9976	49.3301	80.5319	0.001893	1.1267	1.2846	0.7544	0.7089	0.9909	0.00902
2019-02-14	3616.88	0.301909	41.6405	46.8621	78.5187	0.001897									2019-09-05	0.00934		2019-02-14	3616.88	0.301909	41.6405	46.8621	78.5187	0.001897	1.1301	1.2813	0.7523	0.7106	0.9951	0.00905
2019-02-15	3620.81	0.301759	42.6997	47.4383	79.1507	0.001908									2019-09-06	0.00935		2019-02-15	3620.81	0.301759	42.6997	47.4383	79.1507	0.001908	1.1295	1.2891	0.755	0.714	0.9946	0.00905
2019-02-16	3629.79	0.301703	43.5948	46.916	79.5968	0.001924									2019-09-08	0.00935		2019-02-16	3629.79	0.301703	43.5948	46.916	79.5968	0.001924	#N/A	#N/A	#N/A	#N/A	#N/A	#N/A
2019-02-17	3673.84	0.30337	43.9284	48.0688	79.7516	0.001992									2019-09-09	0.00932		2019-02-17	3673.84	0.30337	43.9284	48.0688	79.7516	0.001992	#N/A	#N/A	#N/A	#N/A	#N/A	0.00904
2019-02-18	3915.71	0.321568	48.0432	51.6932	86.5617	0.002114									2019-09-10	0.00929		2019-02-18	3915.71	0.321568	48.0432	51.6932	86.5617	0.002114	1.1311	1.2924	0.7552	0.7131	0.9957	0.00905
2019-02-19	3947.09	0.323768	47.8647	52.3274	88.1567	0.002067									2019-09-11	0.00926		2019-02-19	3947.09	0.323768	47.8647	52.3274	88.1567	0.002067	1.1341	1.3064	0.7571	0.7166	0.9988	0.00905
2019-02-20	3999.82	0.33288	51.786	52.1106	87.9103	0.002079									2019-09-12	0.00924		2019-02-20	3999.82	0.33288	51.786	52.1106	87.9103	0.002079	1.1337	1.3051	0.759	0.7164	0.9991	0.00903
2019-02-21	3954.12	0.321291	49.1516	50.436	85.6053	0.002028									2019-09-13	0.00925		2019-02-21	3954.12	0.321291	49.1516	50.436	85.6053	0.002028	1.1336	1.3052	0.7558	0.7095	0.999	0.00904
2019-02-22	4005.53	0.321904	49.8057	52.6422	86.7639	0.002056									2019-09-15	0.00928		2019-02-22	4005.53	0.321904	49.8057	52.6422	86.7639	0.002056	1.1343	1.3054	0.7612	0.7127	0.9995	0.00904
2019-02-23	4142.53	0.33262	51.6809	53.8132	90.0805	0.002083									2019-09-16	0.00924		2019-02-23	4142.53	0.33262	51.6809	53.8132	90.0805	0.002083	#N/A	#N/A	#N/A	#N/A	#N/A	#N/A
2019-02-24	3810.43	0.301443	44.6786	49.0105	81.5153	0.001974									2019-09-17	0.00925		2019-02-24	3810.43	0.301443	44.6786	49.0105	81.5153	0.001974	#N/A	#N/A	#N/A	#N/A	#N/A	0.00903
2019-02-25	3882.7	0.32851	46.2131	50.0785	84.1216	0.00203									2019-09-18	0.00922		2019-02-25	3882.7	0.32851	46.2131	50.0785	84.1216	0.00203	1.1359	1.3097	0.7581	0.7167	0.9992	0.00901
2019-02-26	3854.36	0.319477	45.4911	49.4053	83.1294	0.002023									2019-09-19	0.00926		2019-02-26	3854.36	0.319477	45.4911	49.4053	83.1294	0.002023	1.1387	1.3251	0.7593	0.7188	1.0002	0.00904
2019-02-27	3851.05	0.313106	45.5814	49.9881	82.4716	0.002019									2019-09-20	0.0093		2019-02-27	3851.05	0.313106	45.5814	49.9881	82.4716	0.002019	1.1369	1.331	0.76	0.7139	0.9985	0.00902
2019-02-28	3854.79	0.315078	46.2373	49.1213	83.4032	0.001976									2019-09-22	0.00929		2019-02-28	3854.79	0.315078	46.2373	49.1213	83.4032	0.001976	1.1371	1.3263	0.7594	0.7095	1.0017	0.00898
2019-03-01	3859.58	0.317312	47.4872	49.5622	83.4029	0.001994									2019-09-23	0.0093		2019-03-01	3859.58	0.317312	47.4872	49.5622	83.4029	0.001994	1.1377	1.3204	0.7521	0.7083	1.001	0.00893
2019-03-02	3864.42	0.315126	49.0154	49.9837	83.258	0.002003									2019-09-24	0.00933		2019-03-02	3864.42	0.315126	49.0154	49.9837	83.258	0.002003	#N/A	#N/A	#N/A	#N/A	#N/A	#N/A
2019-03-03	3847.18	0.312554	48.3803	50.1077	81.9549	0.001999									2019-09-25	0.00929		2019-03-03	3847.18	0.312554	48.3803	50.1077	81.9549	0.001999	#N/A	#N/A	#N/A	#N/A	#N/A	0.00893
2019-03-04	3761.56	0.305133	46.432	48.4933	79.7954	0.001982									2019-09-26	0.00928		2019-03-04	3761.56	0.305133	46.432	48.4933	79.7954	0.001982	1.134	1.3189	0.7517	0.7093	1.001	0.00895
2019-03-05	3896.38	0.316507	53.1325	50.5485	83.9417	0.001985									2019-09-27	0.00927		2019-03-05	3896.38	0.316507	53.1325	50.5485	83.9417	0.001985	1.1308	1.3178	0.7492	0.7084	0.9958	0.00893
2019-03-06	3903.94	0.317031	55.7843	50.8487	84.1183	0.001983									2019-09-29	0.00927		2019-03-06	3903.94	0.317031	55.7843	50.8487	84.1183	0.001983	1.1307	1.317	0.7439	0.7033	0.995	0.00896
2019-03-07	3911.48	0.314766	57.189	51.0284	83.5957	0.001991									2019-09-30	0.00925		2019-03-07	3911.48	0.314766	57.189	51.0284	83.5957	0.001991	1.1194	1.3085	0.7432	0.7016	0.9888	0.00895
2019-03-08	3901.13	0.310087	56.0995	50.0182	81.5896	0.00198									2019-10-01	0.00928		2019-03-08	3901.13	0.310087	56.0995	50.0182	81.5896	0.00198	1.124	1.3017	0.7454	0.7047	0.9921	0.009
2019-03-09	3963.31	0.313826	58.0869	50.7874	84.1333	0.001998									2019-10-02	0.00933		2019-03-09	3963.31	0.313826	58.0869	50.7874	84.1333	0.001998	#N/A	#N/A	#N/A	#N/A	#N/A	#N/A
2019-03-10	3951.6	0.313107	57.1819	50.9482	83.7299	0.001999									2019-10-03	0.00936		2019-03-10	3951.6	0.313107	57.1819	50.9482	83.7299	0.001999	#N/A	#N/A	#N/A	#N/A	#N/A	0.009
2019-03-11	3905.23	0.311065	55.4202	50.2356	83.5472	0.001966									2019-10-04	0.00935		2019-03-11	3905.23	0.311065	55.4202	50.2356	83.5472	0.001966	1.1249	1.3153	0.7466	0.707	0.9895	0.00898
2019-03-12	3909.16	0.310201	56.9971	51.4721	92.0355	0.002012									2019-10-07	0.00933		2019-03-12	3909.16	0.310201	56.9971	51.4721	92.0355	0.002012	1.1288	1.3075	0.7489	0.7081	0.9922	0.00899
2019-03-13	3906.72	0.314098	55.9332	52.0403	91.4527	0.002025									2019-10-08	0.00935		2019-03-13	3906.72	0.314098	55.9332	52.0403	91.4527	0.002025	1.1327	1.3339	0.7515	0.7094	0.996	0.00899
2019-03-14	3924.37	0.312955	56.5842	52.3545	89.9608	0.002039									2019-10-09	0.00933		2019-03-14	3924.37	0.312955	56.5842	52.3545	89.9608	0.002039	1.1304	1.3241	0.7499	0.7065	0.9961	0.00895
2019-03-15	3960.91	0.315052	58.9893	53.607	90.6955	0.002048									2019-10-10	0.00927		2019-03-15	3960.91	0.315052	58.9893	53.607	90.6955	0.002048	1.1325	1.3291	0.75	0.7089	0.9981	0.00897
2019-03-16	4048.73	0.320468	61.8448	54.6355	93.0445	0.002077									2019-10-11	0.00922		2019-03-16	4048.73	0.320468	61.8448	54.6355	93.0445	0.002077	#N/A	#N/A	#N/A	#N/A	#N/A	#N/A
2019-03-17	4025.23	0.317612	61.2438	53.5356	93.5641	0.002081									2019-10-14	0.00922		2019-03-17	4025.23	0.317612	61.2438	53.5356	93.5641	0.002081	#N/A	#N/A	#N/A	#N/A	#N/A	0.00896
2019-03-18	4032.51	0.31744	60.2648	53.4881	92.6403	0.002083									2019-10-15	0.00919		2019-03-18	4032.51	0.31744	60.2648	53.4881	92.6403	0.002083	1.1337	1.3257	0.75	0.7105	0.9985	0.00898
2019-03-19	4071.19	0.319281	60.6156	54.7506	92.3767	0.002091									2019-10-16	0.0092		2019-03-19	4071.19	0.319281	60.6156	54.7506	92.3767	0.002091	1.1352	1.3269	0.7507	0.7088	1.0008	0.00897
2019-03-20	4087.48	0.31961	60.8465	55.8807	93.6766	0.002061									2019-10-17	0.00921		2019-03-20	4087.48	0.31961	60.8465	55.8807	93.6766	0.002061	1.1414	1.3197	0.7516	0.7116	1.0075	0.00904
2019-03-21	4029.33	0.312718	59.3783	53.853	91.1597	0.002054									2019-10-18	0.00922		2019-03-21	4029.33	0.312718	59.3783	53.853	91.1597	0.002054	1.1375	1.3109	0.7485	0.7112	1.0081	0.00902
2019-03-22	4023.97	0.311541	59.824	53.9231	91.5389	0.002052									2019-10-20	0.00922		2019-03-22	4023.97	0.311541	59.824	53.9231	91.5389	0.002052	1.1314	1.3212	0.7447	0.7084	1.0063	0.0091
2019-03-23	4035.83	0.312359	61.3486	53.8404	92.6868	0.002064									2019-10-21	0.00921		2019-03-23	4035.83	0.312359	61.3486	53.8404	92.6868	0.002064	#N/A	#N/A	#N/A	#N/A	#N/A	#N/A
2019-03-24	4022.17	0.308992	60.2239	53.7447	92.6116	0.002054									2019-10-22	0.00922		2019-03-24	4022.17	0.308992	60.2239	53.7447	92.6116	0.002054	#N/A	#N/A	#N/A	#N/A	#N/A	0.00908
2019-03-25	3963.07	0.304055	59.4967	52.3398	90.1471	0.002043									2019-10-23	0.0092		2019-03-25	3963.07	0.304055	59.4967	52.3398	90.1471	0.002043	1.1313	1.3204	0.746	0.7113	1.0076	0.00909
2019-03-26	3985.08	0.30506	59.3435	52.9405	89.8335	0.002054									2019-10-24	0.00921		2019-03-26	3985.08	0.30506	59.3435	52.9405	89.8335	0.002054	1.1266	1.3209	0.7471	0.7135	1.0055	0.00904
2019-03-27	4087.07	0.312465	62.2514	54.7298	95.4884	0.002085									2019-10-25	0.0092		2019-03-27	4087.07	0.312465	62.2514	54.7298	95.4884	0.002085	1.1247	1.3192	0.7457	0.7085	1.0051	0.00905
2019-03-28	4069.11	0.309246	61.1705	53.8984	96.921	0.002074									2019-10-27	0.00919		2019-03-28	4069.11	0.309246	61.1705	53.8984	96.921	0.002074	1.1222	1.3044	0.7441	0.7076	1.0043	0.00904
2019-03-29	4098.37	0.307929	61.3016	53.4828	98.0494	0.002087									2019-10-28	0.00918		2019-03-29	4098.37	0.307929	61.3016	53.4828	98.0494	0.002087	1.1218	1.3033	0.7493	0.7097	1.0047	0.00902
2019-03-30	4106.66	0.310632	60.622	53.4502	99.9841	0.00208									2019-10-29	0.00919		2019-03-30	4106.66	0.310632	60.622	53.4502	99.9841	0.00208	#N/A	#N/A	#N/A	#N/A	#N/A	#N/A
2019-03-31	4105.4	0.309229	60.7554	55.8853	108.173	0.00208									2019-10-30	0.00919		2019-03-31	4105.4	0.309229	60.7554	55.8853	108.173	0.00208	#N/A	#N/A	#N/A	#N/A	#N/A	0.00902
2019-04-01	4158.18	0.312747	60.678	59.9732	113.092	0.002461									2019-10-31	0.00926		2019-04-01	4158.18	0.312747	60.678	59.9732	113.092	0.002461	1.1213	1.3101	0.7514	0.7112	1.0011	0.00897
2019-04-02	4879.88	0.351499	76.1933	69.0591	124.679	0.002795									2019-11-01	0.00924		2019-04-02	4879.88	0.351499	76.1933	69.0591	124.679	0.002795	1.1204	1.3129	0.7498	0.7073	1.0022	0.00898
2019-04-03	4973.02	0.342234	84.9219	65.7066	124.768	0.003164									2019-11-03	0.00924		2019-04-03	4973.02	0.342234	84.9219	65.7066	124.768	0.003164	1.1235	1.3161	0.7493	0.7113	1.0017	0.00897
2019-04-04	4922.8	0.332513	84.9809	63.9261	123.903	0.003697									2019-11-04	0.0092		2019-04-04	4922.8	0.332513	84.9809	63.9261	123.903	0.003697	1.1221	1.3078	0.7485	0.7112	1.0002	0.00896
2019-04-05	5036.68	0.361803	88.6779	69.1621	132.773	0.00359									2019-11-05	0.00916		2019-04-05	5036.68	0.361803	88.6779	69.1621	132.773	0.00359	1.1216	1.3037	0.7471	0.7106	0.9999	0.00895
2019-04-06	5059.82	0.354405	92.5734	68.0919	130.954	0.003439									2019-11-06	0.00918		2019-04-06	5059.82	0.354405	92.5734	68.0919	130.954	0.003439	#N/A	#N/A	#N/A	#N/A	#N/A	#N/A
2019-04-07	5198.9	0.359856	92.3124	69.807	135.265	0.003418									2019-11-07	0.00915		2019-04-07	5198.9	0.359856	92.3124	69.807	135.265	0.003418	#N/A	#N/A	#N/A	#N/A	#N/A	0.00896
2019-04-08	5289.77	0.358234	89.493	71.0934	136.324	0.003045									2019-11-08	0.00916		2019-04-08	5289.77	0.358234	89.493	71.0934	136.324	0.003045	1.1261	1.3064	0.751	0.7127	1.001	0.00897
2019-04-09	5204.96	0.349462	86.787	68.3726	132.304	0.002884									2019-11-10	0.00915		2019-04-09	5204.96	0.349462	86.787	68.3726	132.304	0.002884	1.1263	1.3062	0.7503	0.7123	1.0001	0.009
2019-04-10	5324.55	0.354792	88.3777	70.9774	129.961	0.003021									2019-11-11	0.00917		2019-04-10	5324.55	0.354792	88.3777	70.9774	129.961	0.003021	1.1274	1.3092	0.7507	0.7173	0.9974	0.00901
2019-04-11	5064.49	0.330984	79.678	66.3671	123.117	0.002789									2019-11-12	0.00918		2019-04-11	5064.49	0.330984	79.678	66.3671	123.117	0.002789	1.1253	1.3056	0.747	0.7124	0.9968	0.00896
2019-04-12	5089.54	0.326346	78.964	66.1014	119.628	0.002856									2019-11-13	0.00919		2019-04-12	5089.54	0.326346	78.964	66.1014	119.628	0.002856	1.1302	1.3083	0.7507	0.7173	0.9976	0.00893
2019-04-13	5096.59	0.326031	78.2213	65.3238	120.119	0.002872									2019-11-14	0.00922		2019-04-13	5096.59	0.326031	78.2213	65.3238	120.119	0.002872	#N/A	#N/A	#N/A	#N/A	#N/A	#N/A
2019-04-14	5167.72	0.328809	82.9375	66.5815	123.285	0.002882									2019-11-15	0.00919		2019-04-14	5167.72	0.328809	82.9375	66.5815	123.285	0.002882	#N/A	#N/A	#N/A	#N/A	#N/A	0.00893
2019-04-15	5067.11	0.320913	79.0547	64.3523	119.212	0.00279									2019-11-17	0.0092		2019-04-15	5067.11	0.320913	79.0547	64.3523	119.212	0.00279	1.1309	1.3099	0.7483	0.7174	0.996	0.00893
2019-04-16	5235.56	0.327218	81.3493	68.9031	121.552	0.002835									2019-11-18	0.00921		2019-04-16	5235.56	0.327218	81.3493	68.9031	121.552	0.002835	1.1281	1.3049	0.749	0.7176	0.9921	0.00893
2019-04-17	5251.94	0.335453	79.3275	67.4774	120.611	0.00281												2019-04-17	5251.94	0.335453	79.3275	67.4774	120.611	0.00281	1.1297	1.3046	0.7496	0.7179	0.9896	0.00893
2019-04-18	5298.39	0.337065	82.0749	69.1621	124.245	0.002946												2019-04-18	5298.39	0.337065	82.0749	69.1621	124.245	0.002946	1.1231	1.2998	0.7476	0.7151	0.9846	0.00893
2019-04-19	5303.81	0.331902	82.5692	68.5669	123.055	0.002893												2019-04-19	5303.81	0.331902	82.5692	68.5669	123.055	0.002893	1.1248	1.2993	0.7467	0.7153	0.9856	0.00893
2019-04-20	5337.89	0.328476	81.5125	69.5245	123.534	0.002902												2019-04-20	5337.89	0.328476	81.5125	69.5245	123.534	0.002902	#N/A	#N/A	#N/A	#N/A	#N/A	#N/A
2019-04-21	5314.53	0.322449	77.3316	68.7185	121.562	0.00276												2019-04-21	5314.53	0.322449	77.3316	68.7185	121.562	0.00276	#N/A	#N/A	#N/A	#N/A	#N/A	0.00893
2019-04-22	5399.37	0.323934	76.9481	68.5926	122.697	0.002798												2019-04-22	5399.37	0.323934	76.9481	68.5926	122.697	0.002798	1.1258	1.2985	0.7493	0.7134	0.9848	0.00893
2019-04-23	5572.36	0.321222	74.845	69.3309	118.739	0.002772												2019-04-23	5572.36	0.321222	74.845	69.3309	118.739	0.002772	1.1227	1.2938	0.745	0.7102	0.9804	0.00895
2019-04-24	5464.87	0.302318	73.3089	67.6794	115.408	0.002599												2019-04-24	5464.87	0.302318	73.3089	67.6794	115.408	0.002599	1.1154	1.2902	0.7412	0.7016	0.9799	0.00892
2019-04-25	5210.52	0.289384	71.2481	61.3014	108.626	0.002506												2019-04-25	5210.52	0.289384	71.2481	61.3014	108.626	0.002506	1.1132	1.2899	0.7416	0.7015	0.98	0.00897
2019-04-26	5279.35	0.298502	73.1153	62.0897	109.46	0.002519												2019-04-26	5279.35	0.298502	73.1153	62.0897	109.46	0.002519	1.1149	1.2919	0.7432	0.704	0.9807	0.00896
2019-04-27	5268.29	0.296741	72.1209	62.5504	109.644	0.002516												2019-04-27	5268.29	0.296741	72.1209	62.5504	109.644	0.002516	#N/A	#N/A	#N/A	#N/A	#N/A	#N/A
2019-04-28	5285.14	0.297426	69.7268	61.23	110.235	0.002531												2019-04-28	5285.14	0.297426	69.7268	61.23	110.235	0.002531	#N/A	#N/A	#N/A	#N/A	#N/A	0.00896
2019-04-29	5247.35	0.294289	67.9604	60.5419	108.108	0.002466												2019-04-29	5247.35	0.294289	67.9604	60.5419	108.108	0.002466	1.1186	1.2937	0.743	0.7057	0.9808	0.00895
2019-04-30	5350.73	0.309476	74.2809	62.0959	111.79	0.002513												2019-04-30	5350.73	0.309476	74.2809	62.0959	111.79	0.002513	1.1217	1.3034	0.7471	0.7049	0.9812	0.00897
2019-05-01	5402.7	0.304696	73.6578	64.9597	117.195	0.002521												2019-05-01	5402.7	0.304696	73.6578	64.9597	117.195	0.002521	1.1196	1.305	0.7439	0.7016	0.9822	0.00897
2019-05-02	5505.28	0.303239	73.7772	64.4069	117.243	0.002611												2019-05-02	5505.28	0.303239	73.7772	64.4069	117.243	0.002611	1.1179	1.3035	0.7421	0.7	0.9811	0.00898
2019-05-03	5768.29	0.308222	79.3265	67.0248	121.099	0.002721												2019-05-03	5768.29	0.308222	79.3265	67.0248	121.099	0.002721	1.1202	1.3174	0.7451	0.7024	0.9838	0.009
2019-05-04	5831.17	0.304552	78.0638	67.7917	120.701	0.00268												2019-05-04	5831.17	0.304552	78.0638	67.7917	120.701	0.00268	#N/A	#N/A	#N/A	#N/A	#N/A	#N/A
2019-05-05	5795.71	0.302342	75.9844	66.0801	119.311	0.002653												2019-05-05	5795.71	0.302342	75.9844	66.0801	119.311	0.002653	#N/A	#N/A	#N/A	#N/A	#N/A	0.00903
2019-05-06	5746.81	0.302389	74.9828	66.5483	120.419	0.002542												2019-05-06	5746.81	0.302389	74.9828	66.5483	120.419	0.002542	1.12	1.3097	0.7436	0.699	0.9823	0.00903
2019-05-07	5829.5	0.299684	74.693	65.5445	117.531	0.002536												2019-05-07	5829.5	0.299684	74.693	65.5445	117.531	0.002536	1.1191	1.3075	0.7422	0.7014	0.9808	0.00907
2019-05-08	5982.46	0.300721	74.6203	67.3296	118.042	0.002537												2019-05-08	5982.46	0.300721	74.6203	67.3296	118.042	0.002537	1.1192	1.3009	0.7419	0.6989	0.98	0.00909
2019-05-09	6174.53	0.296509	74.1771	64.6866	112.375	0.0025												2019-05-09	6174.53	0.296509	74.1771	64.6866	112.375	0.0025	1.1222	1.3015	0.7419	0.6989	0.9851	0.00911
2019-05-10	6378.85	0.300387	77.1666	68.0729	112.813	0.002522												2019-05-10	6378.85	0.300387	77.1666	68.0729	112.813	0.002522	1.1235	1.3	0.7456	0.7001	0.9883	0.00909
2019-05-11	7204.77	0.324543	89.2223	77.5871	124.181	0.002754												2019-05-11	7204.77	0.324543	89.2223	77.5871	124.181	0.002754	#N/A	#N/A	#N/A	#N/A	#N/A	#N/A
2019-05-12	6972.37	0.310074	84.5655	74.2079	124.297	0.002665												2019-05-12	6972.37	0.310074	84.5655	74.2079	124.297	0.002665	#N/A	#N/A	#N/A	#N/A	#N/A	0.00912
2019-05-13	7814.92	0.325475	88.0582	79.1573	131.741	0.002756												2019-05-13	7814.92	0.325475	88.0582	79.1573	131.741	0.002756	1.1224	1.2957	0.742	0.6944	0.9937	0.00916
2019-05-14	7994.42	0.409062	91.6204	83.0747	141.478	0.003068												2019-05-14	7994.42	0.409062	91.6204	83.0747	141.478	0.003068	1.1204	1.2907	0.7429	0.6944	0.9914	0.00912
2019-05-15	8205.17	0.456005	101.745	94.0837	152.487	0.003308												2019-05-15	8205.17	0.456005	101.745	94.0837	152.487	0.003308	1.1202	1.2851	0.7442	0.6928	0.9913	0.00913
2019-05-16	7884.91	0.419707	95.5856	87.0109	148.728	0.003168												2019-05-16	7884.91	0.419707	95.5856	87.0109	148.728	0.003168	1.1174	1.2797	0.7429	0.6893	0.9901	0.0091
2019-05-17	7343.9	0.386193	88.9952	82.0088	137.812	0.002962												2019-05-17	7343.9	0.386193	88.9952	82.0088	137.812	0.002962	1.1158	1.272	0.7431	0.6869	0.9895	0.00909
2019-05-18	7271.21	0.372736	86.7002	79.5919	140.36	0.003005												2019-05-18	7271.21	0.372736	86.7002	79.5919	140.36	0.003005	#N/A	#N/A	#N/A	#N/A	#N/A	#N/A
2019-05-19	8197.69	0.4177	95.3212	90.6216	169.776	0.003178												2019-05-19	8197.69	0.4177	95.3212	90.6216	169.776	0.003178	#N/A	#N/A	#N/A	#N/A	#N/A	0.00907
2019-05-20	7978.31	0.398003	91.4937	87.6084	167.747	0.003041												2019-05-20	7978.31	0.398003	91.4937	87.6084	167.747	0.003041	1.1171	1.2727	0.7448	0.6908	0.9916	0.00909
2019-05-21	7963.33	0.397603	91.5078	89.0035	166.637	0.003086												2019-05-21	7963.33	0.397603	91.5078	89.0035	166.637	0.003086	1.116	1.2707	0.7459	0.6884	0.989	0.00904
2019-05-22	7680.07	0.376637	88.2106	83.5052	155.045	0.002939												2019-05-22	7680.07	0.376637	88.2106	83.5052	155.045	0.002939	1.1153	1.2662	0.7446	0.6882	0.9904	0.00907
2019-05-23	7881.85	0.381204	89.1768	84.6231	154.477	0.002961												2019-05-23	7881.85	0.381204	89.1768	84.6231	154.477	0.002961	1.118	1.2656	0.7422	0.6901	0.9967	0.00913
2019-05-24	7987.37	0.384541	99.903	85.5778	156.336	0.002995												2019-05-24	7987.37	0.384541	99.903	85.5778	156.336	0.002995	1.1204	1.2713	0.7441	0.6924	0.9982	0.00915
2019-05-25	8052.54	0.38704	102.672	86.9933	156.122	0.002991												2019-05-25	8052.54	0.38704	102.672	86.9933	156.122	0.002991	#N/A	#N/A	#N/A	#N/A	#N/A	#N/A
2019-05-26	8673.22	0.408413	111.419	91.9952	162.6	0.003092												2019-05-26	8673.22	0.408413	111.419	91.9952	162.6	0.003092	#N/A	#N/A	#N/A	#N/A	#N/A	0.00914
2019-05-27	8805.78	0.434168	118.033	97.966	167.095	0.003141												2019-05-27	8805.78	0.434168	118.033	97.966	167.095	0.003141	1.1199	1.2678	0.7439	0.6919	0.9961	0.00913
2019-05-28	8719.96	0.446549	114.931	96.061	169.202	0.003148												2019-05-28	8719.96	0.446549	114.931	96.061	169.202	0.003148	1.116	1.2653	0.7412	0.6925	0.9924	0.00914
2019-05-29	8659.49	0.443713	115.081	93.9891	168.238	0.003127												2019-05-29	8659.49	0.443713	115.081	93.9891	168.238	0.003127	1.1131	1.2628	0.7396	0.6917	0.9924	0.00913
2019-05-30	8319.47	0.422395	108.796	91.9648	163.146	0.003258												2019-05-30	8319.47	0.422395	108.796	91.9648	163.146	0.003258	1.1131	1.2608	0.7408	0.6912	0.9923	0.00914
2019-05-31	8574.5	0.438574	114.537	93.2167	165.175	0.003441												2019-05-31	8574.5	0.438574	114.537	93.2167	165.175	0.003441	1.1169	1.2632	0.74	0.6939	0.9991	0.00923
2019-06-01	8564.02	0.430583	112.619	92.9692	163.453	0.003419												2019-06-01	8564.02	0.430583	112.619	92.9692	163.453	0.003419	#N/A	#N/A	#N/A	#N/A	#N/A	#N/A
2019-06-02	8742.96	0.444785	114.703	94.9449	165.231	0.003398												2019-06-02	8742.96	0.444785	114.703	94.9449	165.231	0.003398	#N/A	#N/A	#N/A	#N/A	#N/A	0.00924
2019-06-03	8209	0.425764	107.469	89.7096	156.268	0.003198												2019-06-03	8209	0.425764	107.469	89.7096	156.268	0.003198	1.1241	1.2665	0.7443	0.6977	1.0075	0.00926
2019-06-04	7707.77	0.400667	102.088	83.3436	143.758	0.003042												2019-06-04	7707.77	0.400667	102.088	83.3436	143.758	0.003042	1.1252	1.2698	0.7467	0.6991	1.008	0.00924
2019-06-05	7824.23	0.402732	103.849	84.9857	147.673	0.00307												2019-06-05	7824.23	0.402732	103.849	84.9857	147.673	0.00307	1.1221	1.2686	0.7454	0.697	1.0052	0.00923
2019-06-06	7822.02	0.41954	111.107	86.9358	144.171	0.003087												2019-06-06	7822.02	0.41954	111.107	86.9358	144.171	0.003087	1.1276	1.27	0.7484	0.6977	1.0088	0.00922
2019-06-07	8043.95	0.42313	117.374	88.2671	150.101	0.00311												2019-06-07	8043.95	0.42313	117.374	88.2671	150.101	0.00311	1.1333	1.2736	0.7538	0.6999	1.0124	0.00924
2019-06-08	7954.13	0.412411	118.552	87.544	146.027	0.003084												2019-06-08	7954.13	0.412411	118.552	87.544	146.027	0.003084	#N/A	#N/A	#N/A	#N/A	#N/A	#N/A
2019-06-09	7688.08	0.388266	115.132	83.7841	142.888	0.003012												2019-06-09	7688.08	0.388266	115.132	83.7841	142.888	0.003012	#N/A	#N/A	#N/A	#N/A	#N/A	0.00921
2019-06-10	8000.33	0.400427	129.071	86.9188	151.508	0.003091												2019-06-10	8000.33	0.400427	129.071	86.9188	151.508	0.003091	1.1315	1.2686	0.7538	0.6964	1.0103	0.00923
2019-06-11	7927.71	0.394261	136.03	86.715	147.86	0.003058												2019-06-11	7927.71	0.394261	136.03	86.715	147.86	0.003058	1.1332	1.2724	0.753	0.6963	1.0077	0.00922
2019-06-12	8145.86	0.40176	135.654	90.1345	156.177	0.003067												2019-06-12	8145.86	0.40176	135.654	90.1345	156.177	0.003067	1.1289	1.2689	0.7494	0.6929	1.0044	0.00921
2019-06-13	8230.92	0.400887	131.352	89.2607	153.669	0.003074												2019-06-13	8230.92	0.400887	131.352	89.2607	153.669	0.003074	1.1277	1.2674	0.7504	0.6914	1.0062	0.00923
2019-06-14	8693.83	0.405921	133.053	90.5066	154.142	0.003124												2019-06-14	8693.83	0.405921	133.053	90.5066	154.142	0.003124	1.1209	1.2592	0.7456	0.6873	1.001	0.00921
2019-06-15	8838.38	0.410419	138.127	94.6928	155.006	0.003157												2019-06-15	8838.38	0.410419	138.127	94.6928	155.006	0.003157	#N/A	#N/A	#N/A	#N/A	#N/A	#N/A
2019-06-16	8994.49	0.427516	137.122	95.8632	156.688	0.003186												2019-06-16	8994.49	0.427516	137.122	95.8632	156.688	0.003186	#N/A	#N/A	#N/A	#N/A	#N/A	0.00921
2019-06-17	9320.35	0.44808	134.438	98.349	159.138	0.00319												2019-06-17	9320.35	0.44808	134.438	98.349	159.138	0.00319	1.1218	1.2534	0.7457	0.6853	1.0009	0.00922
2019-06-18	9081.76	0.428761	135.159	96.2435	158.395	0.003125												2019-06-18	9081.76	0.428761	135.159	96.2435	158.395	0.003125	1.1193	1.2557	0.7475	0.6877	0.9998	0.00922
2019-06-19	9273.52	0.436817	136.603	100.407	162	0.00313												2019-06-19	9273.52	0.436817	136.603	100.407	162	0.00313	1.1226	1.2641	0.753	0.6882	1.0058	0.00925
2019-06-20	9527.16	0.429823	135.48	104.98	161.751	0.003161												2019-06-20	9527.16	0.429823	135.48	104.98	161.751	0.003161	1.1292	1.2701	0.7582	0.6923	1.0183	0.00932
2019-06-21	10144.6	0.443188	138.884	109.234	167.893	0.003223												2019-06-21	10144.6	0.443188	138.884	109.234	167.893	0.003223	1.1368	1.2742	0.7562	0.6924	1.0242	0.00931
2019-06-22	10701.7	0.474764	141.903	114.706	176.17	0.003279												2019-06-22	10701.7	0.474764	141.903	114.706	176.17	0.003279	#N/A	#N/A	#N/A	#N/A	#N/A	#N/A
2019-06-23	10855.4	0.468291	136.882	115.133	174.357	0.003304												2019-06-23	10855.4	0.468291	136.882	115.133	174.357	0.003304	#N/A	#N/A	#N/A	#N/A	#N/A	0.00931
2019-06-24	11011.1	0.470088	135.533	117.416	175.884	0.003368												2019-06-24	11011.1	0.470088	135.533	117.416	175.884	0.003368	1.1398	1.274	0.7588	0.6962	1.0288	0.00931
2019-06-25	11790.9	0.468229	136.489	112.317	178.688	0.003392												2019-06-25	11790.9	0.468229	136.489	112.317	178.688	0.003392	1.1367	1.2699	0.7595	0.6958	1.0251	0.00933
2019-06-26	13016.2	0.467451	131.265	103.918	174.902	0.003379												2019-06-26	13016.2	0.467451	131.265	103.918	174.902	0.003379	1.1369	1.269	0.7618	0.6985	1.0225	0.00928
2019-06-27	11182.8	0.408754	114.405	94.4146	156.297	0.003329												2019-06-27	11182.8	0.408754	114.405	94.4146	156.297	0.003329	1.137	1.2676	0.7637	0.7009	1.024	0.00929
2019-06-28	12407.3	0.427315	120.15	101.642	170.427	0.00349												2019-06-28	12407.3	0.427315	120.15	101.642	170.427	0.00349	1.137	1.2695	0.7638	0.702	1.0244	0.00927
2019-06-29	11959.4	0.429378	133.663	99.9621	169.985	0.003405												2019-06-29	11959.4	0.429378	133.663	99.9621	169.985	0.003405	#N/A	#N/A	#N/A	#N/A	#N/A	#N/A
2019-06-30	10817.2	0.396411	122.249	87.7449	156.472	0.003258												2019-06-30	10817.2	0.396411	122.249	87.7449	156.472	0.003258	#N/A	#N/A	#N/A	#N/A	#N/A	0.00923
2019-07-01	10583.1	0.406862	122.584	88.4232	154.203	0.003238												2019-07-01	10583.1	0.406862	122.584	88.4232	154.203	0.003238	1.1285	1.264	0.7613	0.6966	1.0126	0.00923
2019-07-02	10801.7	0.400204	119.244	86.2649	152.494	0.003204												2019-07-02	10801.7	0.400204	119.244	86.2649	152.494	0.003204	1.1285	1.2593	0.7631	0.6995	1.0139	0.00928
2019-07-03	11961.3	0.408532	122.564	90.0018	157.904	0.003313												2019-07-03	11961.3	0.408532	122.564	90.0018	157.904	0.003313	1.1278	1.2573	0.7659	0.7029	1.0135	0.00927
2019-07-04	11215.4	0.388719	119.977	87.8233	155.271	0.003229												2019-07-04	11215.4	0.388719	119.977	87.8233	155.271	0.003229	1.1285	1.2579	0.7661	0.7022	1.015	0.00927
2019-07-05	10978.5	0.378964	118.353	89.129	152.707	0.003867												2019-07-05	10978.5	0.378964	118.353	89.129	152.707	0.003867	1.1226	1.2525	0.7644	0.6979	1.0084	0.00922
2019-07-06	11208.6	0.389055	117.824	93.9395	153.853	0.003547												2019-07-06	11208.6	0.389055	117.824	93.9395	153.853	0.003547	#N/A	#N/A	#N/A	#N/A	#N/A	#N/A
2019-07-07	11450.8	0.397047	120.321	107.183	157.629	0.003633												2019-07-07	11450.8	0.397047	120.321	107.183	157.629	0.003633	#N/A	#N/A	#N/A	#N/A	#N/A	0.00921
2019-07-08	12286	0.401533	123.285	101.586	160.313	0.003559												2019-07-08	12286	0.401533	123.285	101.586	160.313	0.003559	1.1215	1.2512	0.7637	0.6972	1.0062	0.0092
2019-07-09	12573.8	0.394168	119.433	99.4181	156.715	0.003549												2019-07-09	12573.8	0.394168	119.433	99.4181	156.715	0.003549	1.1208	1.2467	0.7618	0.6928	1.0064	0.00918
2019-07-10	12156.5	0.363775	108.5	94.937	150.831	0.003424												2019-07-10	12156.5	0.363775	108.5	94.937	150.831	0.003424	1.1251	1.2501	0.7644	0.6959	1.0105	0.00923
2019-07-11	11358.7	0.330335	102.644	89.1147	142.986	0.003243												2019-07-11	11358.7	0.330335	102.644	89.1147	142.986	0.003243	1.1254	1.2521	0.7648	0.6974	1.0099	0.00921
2019-07-12	11816	0.344118	105.3	98.2504	143.703	0.00334												2019-07-12	11816	0.344118	105.3	98.2504	143.703	0.00334	1.1271	1.2575	0.7674	0.7018	1.016	0.00927
2019-07-13	11392.4	0.332179	101.025	93.364	140.501	0.003249												2019-07-13	11392.4	0.332179	101.025	93.364	140.501	0.003249	#N/A	#N/A	#N/A	#N/A	#N/A	#N/A
2019-07-14	10256.1	0.306426	89.7705	85.9172	124.184	0.003014												2019-07-14	10256.1	0.306426	89.7705	85.9172	124.184	0.003014	#N/A	#N/A	#N/A	#N/A	#N/A	0.00927
2019-07-15	10895.1	0.31531	90.923	89.4961	123.116	0.003092												2019-07-15	10895.1	0.31531	90.923	89.4961	123.116	0.003092	1.1258	1.2516	0.7663	0.704	1.0156	0.00927
2019-07-16	9477.64	0.296726	79.4999	74.0162	102.131	0.002825												2019-07-16	9477.64	0.296726	79.4999	74.0162	102.131	0.002825	1.1211	1.2407	0.7641	0.7013	1.0123	0.00924
2019-07-17	9693.8	0.310613	89.8107	76.4585	103.391	0.00303												2019-07-17	9693.8	0.310613	89.8107	76.4585	103.391	0.00303	1.1224	1.2432	0.7663	0.7009	1.0127	0.00927
2019-07-18	10666.5	0.323176	101.085	84.121	111.385	0.003121												2019-07-18	10666.5	0.323176	101.085	84.121	111.385	0.003121	1.1277	1.2548	0.7677	0.7076	1.019	0.00931
2019-07-19	10530.7	0.320605	98.4027	82.2967	112.749	0.003059												2019-07-19	10530.7	0.320605	98.4027	82.2967	112.749	0.003059	1.1222	1.2502	0.7656	0.7043	1.0185	0.00928
2019-07-20	10767.1	0.333209	100.61	85.3226	117.322	0.003118												2019-07-20	10767.1	0.333209	100.61	85.3226	117.322	0.003118	#N/A	#N/A	#N/A	#N/A	#N/A	#N/A
2019-07-21	10599.1	0.331309	99.6276	83.9574	119.045	0.003076												2019-07-21	10599.1	0.331309	99.6276	83.9574	119.045	0.003076	#N/A	#N/A	#N/A	#N/A	#N/A	0.00927
2019-07-22	10343.1	0.322106	95.4174	83.1812	114.719	0.002997												2019-07-22	10343.1	0.322106	95.4174	83.1812	114.719	0.002997	1.121	1.2476	0.7622	0.7036	1.0183	0.00927
2019-07-23	9900.77	0.309926	90.6226	80.8627	109.651	0.00288												2019-07-23	9900.77	0.309926	90.6226	80.8627	109.651	0.00288	1.1153	1.2438	0.7614	0.7005	1.0149	0.00924
2019-07-24	9811.93	0.315947	94.3097	80.4884	110.032	0.002915												2019-07-24	9811.93	0.315947	94.3097	80.4884	110.032	0.002915	1.1141	1.2483	0.7609	0.6977	1.0154	0.00925
2019-07-25	9911.84	0.31481	93.4463	80.6829	115.484	0.002921												2019-07-25	9911.84	0.31481	93.4463	80.6829	115.484	0.002921	1.1147	1.2456	0.7597	0.6951	1.0092	0.0092
2019-07-26	9870.3	0.32353	94.305	80.2939	115.426	0.002921												2019-07-26	9870.3	0.32353	94.305	80.2939	115.426	0.002921	1.1127	1.2383	0.7595	0.691	1.0065	0.00921
2019-07-27	9477.68	0.310528	88.889	78.8657	110.508	0.002823												2019-07-27	9477.68	0.310528	88.889	78.8657	110.508	0.002823	#N/A	#N/A	#N/A	#N/A	#N/A	#N/A
2019-07-28	9552.86	0.312288	89.7693	79.4907	108.391	0.002859												2019-07-28	9552.86	0.312288	89.7693	79.4907	108.391	0.002859	#N/A	#N/A	#N/A	#N/A	#N/A	0.00921
2019-07-29	9519.15	0.310658	90.4264	77.9584	105.985	0.00284												2019-07-29	9519.15	0.310658	90.4264	77.9584	105.985	0.00284	1.1144	1.2219	0.7597	0.6902	1.0086	0.00919
2019-07-30	9607.42	0.31847	90.5669	78.3766	105.518	0.002817												2019-07-30	9607.42	0.31847	90.5669	78.3766	105.518	0.002817	1.1155	1.2151	0.7606	0.6872	1.0097	0.00921
2019-07-31	10085.6	0.320909	98.5096	80.6812	109.196	0.002899												2019-07-31	10085.6	0.320909	98.5096	80.6812	109.196	0.002899	1.1076	1.2159	0.7581	0.6845	1.006	0.00919
2019-08-01	10399.7	0.317906	99.1797	81.9661	107.788	0.002957												2019-08-01	10399.7	0.317906	99.1797	81.9661	107.788	0.002957	1.1085	1.2133	0.7569	0.68	1.0098	0.00931
2019-08-02	10518.2	0.312394	94.9413	83.9127	105.521	0.002909												2019-08-02	10518.2	0.312394	94.9413	83.9127	105.521	0.002909	1.1109	1.2155	0.7572	0.68	1.0182	0.00938
2019-08-03	10821.7	0.316757	94.5809	88.1937	107.356	0.002912												2019-08-03	10821.7	0.316757	94.5809	88.1937	107.356	0.002912	#N/A	#N/A	#N/A	#N/A	#N/A	#N/A
2019-08-04	10970.2	0.319842	93.2038	88.1801	107.204	0.002938												2019-08-04	10970.2	0.319842	93.2038	88.1801	107.204	0.002938	#N/A	#N/A	#N/A	#N/A	#N/A	0.00938
2019-08-05	11805.7	0.323564	96.8346	93.6541	111.215	0.003087												2019-08-05	11805.7	0.323564	96.8346	93.6541	111.215	0.003087	1.1202	1.2143	0.7567	0.6757	1.0272	0.00947
2019-08-06	11478.2	0.311326	93.0697	89.7437	106.91	0.00295												2019-08-06	11478.2	0.311326	93.0697	89.7437	106.91	0.00295	1.12	1.2168	0.753	0.6761	1.0241	0.0094
2019-08-07	11942	0.311969	90.9126	97.4858	107.678	0.003006												2019-08-07	11942	0.311969	90.9126	97.4858	107.678	0.003006	1.1199	1.2142	0.7518	0.6756	1.0252	0.00942
2019-08-08	11966.4	0.307661	90.0316	95.1549	105.335	0.002928												2019-08-08	11966.4	0.307661	90.0316	95.1549	105.335	0.002928	1.118	1.2132	0.7561	0.6801	1.0258	0.00944
2019-08-09	11862.9	0.297343	84.4394	93.3629	103.565	0.002904												2019-08-09	11862.9	0.297343	84.4394	93.3629	103.565	0.002904	1.12	1.2037	0.756	0.6788	1.0282	0.00946
2019-08-10	11354	0.298721	85.4195	90.8843	99.4115	0.002842												2019-08-10	11354	0.298721	85.4195	90.8843	99.4115	0.002842	#N/A	#N/A	#N/A	#N/A	#N/A	#N/A
2019-08-11	11523.6	0.301915	89.7527	92.2535	106.922	0.002898												2019-08-11	11523.6	0.301915	89.7527	92.2535	106.922	0.002898	#N/A	#N/A	#N/A	#N/A	#N/A	0.00948
2019-08-12	11382.6	0.300322	85.7492	91.182	104.958	0.00288												2019-08-12	11382.6	0.300322	85.7492	91.182	104.958	0.00288	1.1214	1.2075	0.7553	0.6753	1.0318	0.00949
2019-08-13	10895.8	0.296639	84.4061	85.5241	101.441	0.002825												2019-08-13	10895.8	0.296639	84.4061	85.5241	101.441	0.002825	1.1171	1.206	0.7562	0.6801	1.024	0.00938
2019-08-14	10051.7	0.263343	76.065	78.4847	95.5188	0.002722												2019-08-14	10051.7	0.263343	76.065	78.4847	95.5188	0.002722	1.1139	1.2061	0.7508	0.6748	1.0273	0.00944
2019-08-15	10311.5	0.264882	76.389	82.5267	95.1837	0.00264												2019-08-15	10311.5	0.264882	76.389	82.5267	95.1837	0.00264	1.1107	1.2086	0.7513	0.6776	1.0241	0.00943
2019-08-16	10374.3	0.261971	74.9202	82.4987	94.2382	0.002681												2019-08-16	10374.3	0.261971	74.9202	82.4987	94.2382	0.002681	1.109	1.215	0.7535	0.6781	1.0221	0.0094
2019-08-17	10231.7	0.265721	72.7977	81.9889	92.7366	0.002646												2019-08-17	10231.7	0.265721	72.7977	81.9889	92.7366	0.002646	#N/A	#N/A	#N/A	#N/A	#N/A	#N/A
2019-08-18	10345.8	0.282646	76.27	88.0248	95.1083	0.002723												2019-08-18	10345.8	0.282646	76.27	88.0248	95.1083	0.002723	#N/A	#N/A	#N/A	#N/A	#N/A	0.0094
2019-08-19	10916.1	0.283328	77.2632	90.1535	98.1138	0.002797												2019-08-19	10916.1	0.283328	77.2632	90.1535	98.1138	0.002797	1.1078	1.2127	0.7505	0.6764	1.0187	0.00938
2019-08-20	10763.2	0.275806	75.1966	85.7411	93.9419	0.002763												2019-08-20	10763.2	0.275806	75.1966	85.7411	93.9419	0.002763	1.11	1.217	0.751	0.6778	1.0225	0.00941
2019-08-21	10138	0.266261	72.965	80.5655	90.2259	0.002675												2019-08-21	10138	0.266261	72.965	80.5655	90.2259	0.002675	1.1085	1.2128	0.7524	0.6781	1.0178	0.00938
2019-08-22	10131.1	0.270944	73.5986	82.2535	91.2367	0.0027												2019-08-22	10131.1	0.270944	73.5986	82.2535	91.2367	0.0027	1.1079	1.2252	0.7517	0.6757	1.0166	0.00939
2019-08-23	10408	0.276545	75.4028	82.1686	93.7345	0.002713												2019-08-23	10408	0.276545	75.4028	82.1686	93.7345	0.002713	1.1144	1.2279	0.7529	0.6756	1.026	0.00949
2019-08-24	10160	0.272553	73.4636	80.7369	92.383	0.002661												2019-08-24	10160	0.272553	73.4636	80.7369	92.383	0.002661	#N/A	#N/A	#N/A	#N/A	#N/A	#N/A
2019-08-25	10138.5	0.270088	72.3081	80.3731	91.4262	0.002662												2019-08-25	10138.5	0.270088	72.3081	80.3731	91.4262	0.002662	#N/A	#N/A	#N/A	#N/A	#N/A	0.00954
2019-08-26	10370.8	0.270788	73.8572	79.7044	92.7823	0.002679												2019-08-26	10370.8	0.270788	73.8572	79.7044	92.7823	0.002679	1.1102	1.2217	0.7544	0.6775	1.0215	0.00944
2019-08-27	10185.5	0.269618	72.8362	78.2083	90.7032	0.00262												2019-08-27	10185.5	0.269618	72.8362	78.2083	90.7032	0.00262	1.1091	1.2289	0.7529	0.6752	1.019	0.00946
2019-08-28	9754.42	0.25745	67.4255	72.3657	84.9588	0.002524												2019-08-28	9754.42	0.25745	67.4255	72.3657	84.9588	0.002524	1.1078	1.2211	0.7515	0.6734	1.0186	0.00943
2019-08-29	9510.2	0.257045	64.0981	67.1604	80.2511	0.00245												2019-08-29	9510.2	0.257045	64.0981	67.1604	80.2511	0.00245	1.1057	1.219	0.7527	0.6726	1.0135	0.00939
2019-08-30	9598.17	0.256218	64.333	67.8506	80.5791	0.002482												2019-08-30	9598.17	0.256218	64.333	67.8506	80.5791	0.002482	1.0991	1.2158	0.7512	0.6737	1.01	0.00941
2019-08-31	9630.66	0.259204	64.576	67.5358	80.1866	0.002511												2019-08-31	9630.66	0.259204	64.576	67.5358	80.1866	0.002511	#N/A	#N/A	#N/A	#N/A	#N/A	#N/A
2019-09-01	9757.97	0.258054	66.1447	71.7768	80.0687	0.002492												2019-09-01	9757.97	0.258054	66.1447	71.7768	80.0687	0.002492	#N/A	#N/A	#N/A	#N/A	#N/A	0.00942
2019-09-02	10346.8	0.26082	66.945	73.1775	81.6051	0.002596												2019-09-02	10346.8	0.26082	66.945	73.1775	81.6051	0.002596	1.0968	1.2068	0.7503	0.6715	1.0094	0.00941
2019-09-03	10623.5	0.263139	69.1293	74.9286	82.9522	0.002595												2019-09-03	10623.5	0.263139	69.1293	74.9286	82.9522	0.002595	1.0974	1.2086	0.75	0.6758	1.0134	0.00945
2019-09-04	10594.5	0.259905	67.2856	73.9275	81.215	0.00269												2019-09-04	10594.5	0.259905	67.2856	73.9275	81.215	0.00269	1.1035	1.2252	0.7562	0.6797	1.0197	0.00941
2019-09-05	10575.5	0.256346	65.3956	75.9635	80.566	0.002531												2019-09-05	10575.5	0.256346	65.3956	75.9635	80.566	0.002531	1.1035	1.2331	0.756	0.6815	1.0141	0.00934
2019-09-06	10353.3	0.25234	65.2282	75.603	80.3547	0.002509												2019-09-06	10353.3	0.25234	65.2282	75.603	80.3547	0.002509	1.1029	1.2282	0.7592	0.6847	1.0128	0.00935
2019-09-07	10517.3	0.260687	69.0387	78.3946	84.2543	0.002515												2019-09-07	10517.3	0.260687	69.0387	78.3946	84.2543	0.002515	#N/A	#N/A	#N/A	#N/A	#N/A	#N/A
2019-09-08	10441.3	0.263084	70.5494	77.376	87.7457	0.002501												2019-09-08	10441.3	0.263084	70.5494	77.376	87.7457	0.002501	#N/A	#N/A	#N/A	#N/A	#N/A	0.00935
2019-09-09	10335	0.259562	70.1922	75.1464	87.1334	0.002461												2019-09-09	10335	0.259562	70.1922	75.1464	87.1334	0.002461	1.1048	1.2347	0.7594	0.6862	1.008	0.00932
2019-09-10	10116	0.258671	70.8234	72.2294	83.8305	0.002437												2019-09-10	10116	0.258671	70.8234	72.2294	83.8305	0.002437	1.1043	1.2348	0.7604	0.6861	1.008	0.00929
2019-09-11	10178.4	0.255956	69.9221	74.3614	82.8001	0.002399												2019-09-11	10178.4	0.255956	69.9221	74.3614	82.8001	0.002399	1.101	1.2328	0.758	0.6862	1.0072	0.00926
2019-09-12	10410.1	0.254811	69.2251	75.1296	85.2922	0.002425												2019-09-12	10410.1	0.254811	69.2251	75.1296	85.2922	0.002425	1.1063	1.2334	0.757	0.6867	1.0097	0.00924
2019-09-13	10360.5	0.255551	68.9886	76.9107	93.2653	0.002426												2019-09-13	10360.5	0.255551	68.9886	76.9107	93.2653	0.002426	1.1075	1.2502	0.7527	0.6878	1.0097	0.00925
2019-09-14	10358	0.261167	70.5623	76.038	91.5244	0.002441												2019-09-14	10358	0.261167	70.5623	76.038	91.5244	0.002441	#N/A	#N/A	#N/A	#N/A	#N/A	#N/A
2019-09-15	10347.7	0.261628	70.3152	75.6911	89.1889	0.00246												2019-09-15	10347.7	0.261628	70.3152	75.6911	89.1889	0.00246	#N/A	#N/A	#N/A	#N/A	#N/A	0.00928
2019-09-16	10276.8	0.260952	72.5731	75.3451	92.7324	0.002455												2019-09-16	10276.8	0.260952	72.5731	75.3451	92.7324	0.002455	1.1002	1.243	0.7554	0.6865	1.0074	0.00924
2019-09-17	10241.3	0.285013	74.2212	74.2834	94.9432	0.002608												2019-09-17	10241.3	0.285013	74.2212	74.2834	94.9432	0.002608	1.1073	1.2502	0.755	0.6866	1.0068	0.00925
2019-09-18	10198.2	0.313776	77.9691	81.7653	98.0798	0.002719												2019-09-18	10198.2	0.313776	77.9691	81.7653	98.0798	0.002719	1.103	1.2472	0.7527	0.6828	1.0025	0.00922
2019-09-19	10266.4	0.302441	77.0596	76.0263	100.477	0.002709												2019-09-19	10266.4	0.302441	77.0596	76.0263	100.477	0.002709	1.1041	1.2526	0.754	0.6792	1.0071	0.00926
2019-09-20	10181.6	0.29447	75.1491	74.0064	96.9974	0.002672												2019-09-20	10181.6	0.29447	75.1491	74.0064	96.9974	0.002672	1.1018	1.2479	0.7541	0.6769	1.0092	0.0093
2019-09-21	10019.7	0.289443	73.5165	72.8269	93.7065	0.002586												2019-09-21	10019.7	0.289443	73.5165	72.8269	93.7065	0.002586	#N/A	#N/A	#N/A	#N/A	#N/A	#N/A
2019-09-22	10070.4	0.278931	72.6161	73.1886	91.7556	0.002592												2019-09-22	10070.4	0.278931	72.6161	73.1886	91.7556	0.002592	#N/A	#N/A	#N/A	#N/A	#N/A	0.00929
2019-09-23	9729.32	0.268675	66.8519	68.7199	87.3924	0.002486												2019-09-23	9729.32	0.268675	66.8519	68.7199	87.3924	0.002486	1.0993	1.2431	0.754	0.6774	1.0103	0.0093
2019-09-24	8620.57	0.235226	55.8236	59.2166	72.898	0.002228												2019-09-24	8620.57	0.235226	55.8236	59.2166	72.898	0.002228	1.102	1.249	0.7552	0.6802	1.0147	0.00933
2019-09-25	8486.99	0.246441	57.658	59.8641	73.0893	0.002197												2019-09-25	8486.99	0.246441	57.658	59.8641	73.0893	0.002197	1.0943	1.2351	0.7537	0.6751	1.0083	0.00929
2019-09-26	8118.97	0.243784	55.5406	57.5741	69.1903	0.002155												2019-09-26	8118.97	0.243784	55.5406	57.5741	69.1903	0.002155	1.0922	1.2323	0.7537	0.6749	1.0064	0.00928
2019-09-27	8251.85	0.244021	56.3609	58.0419	71.9717	0.002221												2019-09-27	8251.85	0.244021	56.3609	58.0419	71.9717	0.002221	1.0939	1.2289	0.755	0.6765	1.0092	0.00927
2019-09-28	8245.92	0.242571	55.6822	57.9796	71.8521	0.002234												2019-09-28	8245.92	0.242571	55.6822	57.9796	71.8521	0.002234	#N/A	#N/A	#N/A	#N/A	#N/A	#N/A
2019-09-29	8104.19	0.241388	54.3195	56.1645	69.4375	0.002223												2019-09-29	8104.19	0.241388	54.3195	56.1645	69.4375	0.002223	#N/A	#N/A	#N/A	#N/A	#N/A	0.00927
2019-09-30	8293.87	0.255933	56.0569	56.8166	71.0884	0.002387												2019-09-30	8293.87	0.255933	56.0569	56.8166	71.0884	0.002387	1.09	1.2289	0.7552	0.675	1.002	0.00925
2019-10-01	8343.28	0.249565	56.0581	55.8429	70.5131	0.002388												2019-10-01	8343.28	0.249565	56.0581	55.8429	70.5131	0.002388	1.0932	1.2303	0.7564	0.6704	1.0066	0.00928
2019-10-02	8393.04	0.253539	56.5089	56.0609	70.8585	0.002351												2019-10-02	8393.04	0.253539	56.5089	56.0609	70.8585	0.002351	1.0959	1.2302	0.7506	0.6705	1.0031	0.00933
2019-10-03	8259.99	0.24786	56.5468	56.2714	70.0404	0.002325												2019-10-03	8259.99	0.24786	56.5468	56.2714	70.0404	0.002325	1.0966	1.2329	0.7498	0.6742	1.0008	0.00936
2019-10-04	8205.94	0.253935	56.8532	57.6685	70.1219	0.00236												2019-10-04	8205.94	0.253935	56.8532	57.6685	70.1219	0.00236	1.0978	1.2333	0.751	0.6769	1.0046	0.00935
2019-10-05	8151.5	0.253457	56.8439	56.5008	70.5922	0.002322												2019-10-05	8151.5	0.253457	56.8439	56.5008	70.5922	0.002322	#N/A	#N/A	#N/A	#N/A	#N/A	#N/A
2019-10-06	7988.16	0.257705	55.4116	55.4955	70.5402	0.002346												2019-10-06	7988.16	0.257705	55.4116	55.4955	70.5402	0.002346	#N/A	#N/A	#N/A	#N/A	#N/A	#N/A
2019-10-07	8245.62	0.275685	57.7883	56.5526	71.4664	0.00239												2019-10-07	8245.62	0.275685	57.7883	56.5526	71.4664	0.00239	1.0971	1.2292	0.7514	0.6732	1.0052	0.00933
2019-10-08	8228.78	0.278459	57.3986	55.8695	71.3769	0.002346												2019-10-08	8228.78	0.278459	57.3986	55.8695	71.3769	0.002346	1.0956	1.2219	0.7504	0.6729	1.0071	0.00935
2019-10-09	8595.74	0.281627	59.4309	57.4465	74.1219	0.002388												2019-10-09	8595.74	0.281627	59.4309	57.4465	74.1219	0.002388	1.0971	1.2206	0.75	0.6725	1.0041	0.00933
2019-10-10	8586.47	0.272073	57.7761	55.9511	72.7979	0.002332												2019-10-10	8586.47	0.272073	57.7761	55.9511	72.7979	0.002332	1.1006	1.2443	0.7523	0.6762	1.0029	0.00927
2019-10-11	8321.76	0.271099	56.297	54.4832	70.5016	0.002345												2019-10-11	8321.76	0.271099	56.297	54.4832	70.5016	0.002345	1.1042	1.2649	0.7577	0.6789	1.0032	0.00922
2019-10-12	8336.56	0.273191	55.9829	53.8112	71.1111	0.00234												2019-10-12	8336.56	0.273191	55.9829	53.8112	71.1111	0.00234	#N/A	#N/A	#N/A	#N/A	#N/A	#N/A
2019-10-13	8321.01	0.277765	56.714	53.5255	70.9139	0.002447												2019-10-13	8321.01	0.277765	56.714	53.5255	70.9139	0.002447	#N/A	#N/A	#N/A	#N/A	#N/A	#N/A
2019-10-14	8374.69	0.296523	56.9754	53.022	71.3218	0.002545												2019-10-14	8374.69	0.296523	56.9754	53.022	71.3218	0.002545	1.1029	1.2608	0.7557	0.6775	1.0028	0.00922
2019-10-15	8205.37	0.288702	54.9442	52.1883	71.6474	0.00251												2019-10-15	8205.37	0.288702	54.9442	52.1883	71.6474	0.00251	1.1033	1.2788	0.7576	0.6753	1.0013	0.00919
2019-10-16	8047.53	0.28464	52.9231	55.0881	68.5027	0.002607												2019-10-16	8047.53	0.28464	52.9231	55.0881	68.5027	0.002607	1.1072	1.2832	0.7574	0.6758	1.005	0.0092
2019-10-17	8103.91	0.302315	54.8845	56.0533	69.2679	0.002755												2019-10-17	8103.91	0.302315	54.8845	56.0533	69.2679	0.002755	1.1124	1.289	0.7612	0.6824	1.012	0.00921
2019-10-18	7973.21	0.295005	53.4917	56.5061	68.1664	0.002706												2019-10-18	7973.21	0.295005	53.4917	56.5061	68.1664	0.002706	1.1171	1.2973	0.7619	0.6856	1.0159	0.00922
2019-10-19	7988.56	0.293023	54.0346	54.6981	67.7225	0.002743												2019-10-19	7988.56	0.293023	54.0346	54.6981	67.7225	0.002743	#N/A	#N/A	#N/A	#N/A	#N/A	#N/A
2019-10-20	8222.08	0.294179	54.9344	56.4235	69.3014	0.00273												2019-10-20	8222.08	0.294179	54.9344	56.4235	69.3014	0.00273	#N/A	#N/A	#N/A	#N/A	#N/A	0.00922
2019-10-21	8243.72	0.292979	54.9383	57.8383	69.0209	0.002774												2019-10-21	8243.72	0.292979	54.9383	57.8383	69.0209	0.002774	1.1149	1.296	0.7641	0.6868	1.0143	0.00921
2019-10-22	8078.2	0.291607	53.7444	56.6588	67.5914	0.002565												2019-10-22	8078.2	0.291607	53.7444	56.6588	67.5914	0.002565	1.1125	1.2873	0.7638	0.6856	1.0105	0.00922
2019-10-23	7514.67	0.274143	49.628	53.0092	63.1857	0.002495												2019-10-23	7514.67	0.274143	49.628	53.0092	63.1857	0.002495	1.1131	1.2918	0.7652	0.6854	1.0094	0.0092
2019-10-24	7493.49	0.278491	50.0677	53.5521	63.3104	0.002538												2019-10-24	7493.49	0.278491	50.0677	53.5521	63.3104	0.002538	1.1104	1.2852	0.7651	0.6819	1.0078	0.00921
2019-10-25	8660.7	0.298165	56.939	58.9713	70.3606	0.002684												2019-10-25	8660.7	0.298165	56.939	58.9713	70.3606	0.002684	1.108	1.2823	0.7659	0.6823	1.0055	0.0092
2019-10-26	9244.97	0.2937	56.7753	56.7309	70.7252	0.002622												2019-10-26	9244.97	0.2937	56.7753	56.7309	70.7252	0.002622	#N/A	#N/A	#N/A	#N/A	#N/A	#N/A
2019-10-27	9551.71	0.2981	59.914	59.7529	71.759	0.002654												2019-10-27	9551.71	0.2981	59.914	59.7529	71.759	0.002654	#N/A	#N/A	#N/A	#N/A	#N/A	0.00919
2019-10-28	9256.15	0.296007	58.1268	59.5489	72.2648	0.002646												2019-10-28	9256.15	0.296007	58.1268	59.5489	72.2648	0.002646	1.11	1.2865	0.7661	0.6838	1.0054	0.00918
2019-10-29	9427.69	0.301956	59.8696	59.8644	73.5106	0.002655												2019-10-29	9427.69	0.301956	59.8696	59.8644	73.5106	0.002655	1.1112	1.2867	0.7641	0.6865	1.0061	0.00919
2019-10-30	9205.73	0.296555	58.421	58.6207	72.5544	0.002616												2019-10-30	9205.73	0.296555	58.421	58.6207	72.5544	0.002616	1.115	1.2903	0.76	0.6903	1.0107	0.00919
2019-10-31	9199.58	0.296358	58.7807	59.2957	72.1738	0.002615												2019-10-31	9199.58	0.296358	58.7807	59.2957	72.1738	0.002615	1.1152	1.2942	0.7598	0.6894	1.0137	0.00926
2019-11-01	9261.1	0.292642	58.5836	60.8718	72.0843	0.00263												2019-11-01	9261.1	0.292642	58.5836	60.8718	72.0843	0.00263	1.1167	1.2935	0.7612	0.6914	1.0146	0.00924
2019-11-02	9324.72	0.296263	58.597	62.3066	72.4514	0.002627												2019-11-02	9324.72	0.296263	58.597	62.3066	72.4514	0.002627	#N/A	#N/A	#N/A	#N/A	#N/A	#N/A
2019-11-03	9235.35	0.291261	58.6252	63.4674	71.418	0.002637												2019-11-03	9235.35	0.291261	58.6252	63.4674	71.418	0.002637	#N/A	#N/A	#N/A	#N/A	#N/A	0.00924
2019-11-04	9412.61	0.299937	61.5731	63.1335	72.8203	0.002614												2019-11-04	9412.61	0.299937	61.5731	63.1335	72.8203	0.002614	1.1128	1.2884	0.7604	0.6884	1.0123	0.0092
2019-11-05	9342.53	0.301255	63.3028	62.9845	74.3753	0.002624												2019-11-05	9342.53	0.301255	63.3028	62.9845	74.3753	0.002624	1.1075	1.2885	0.7601	0.6894	1.0071	0.00916
2019-11-06	9360.88	0.310086	64.2687	64.2088	74.5591	0.002628												2019-11-06	9360.88	0.310086	64.2687	64.2088	74.5591	0.002628	1.1067	1.2852	0.7586	0.6883	1.0072	0.00918
2019-11-07	9267.56	0.292431	61.8432	63.5053	73.0258	0.002725												2019-11-07	9267.56	0.292431	61.8432	63.5053	73.0258	0.002725	1.105	1.2814	0.7591	0.6898	1.0047	0.00915
2019-11-08	8804.88	0.276953	60.5299	60.8907	69.7641	0.002653												2019-11-08	8804.88	0.276953	60.5299	60.8907	69.7641	0.002653	1.1018	1.2772	0.756	0.6861	1.0027	0.00916
2019-11-09	8813.58	0.280196	61.9547	62.1822	69.8631	0.002713												2019-11-09	8813.58	0.280196	61.9547	62.1822	69.8631	0.002713	#N/A	#N/A	#N/A	#N/A	#N/A	#N/A
2019-11-10	9055.53	0.280204	63.8415	63.9027	71.5692	0.002775												2019-11-10	9055.53	0.280204	63.8415	63.9027	71.5692	0.002775	#N/A	#N/A	#N/A	#N/A	#N/A	0.00915
2019-11-11	8757.79	0.275086	61.8991	61.9299	70.3618	0.002715												2019-11-11	8757.79	0.275086	61.8991	61.9299	70.3618	0.002715	1.1033	1.2854	0.7559	0.685	1.0066	0.00917
2019-11-12	8815.66	0.272418	61.3403	62.2576	70.376	0.002725												2019-11-12	8815.66	0.272418	61.3403	62.2576	70.376	0.002725	1.1009	1.2845	0.7557	0.6842	1.007	0.00918
2019-11-13	8808.26	0.273036	61.1113	65.3302	69.9961	0.002698												2019-11-13	8808.26	0.273036	61.1113	65.3302	69.9961	0.002698	1.1007	1.2851	0.7547	0.6838	1.01	0.00919
2019-11-14	8708.09	0.270391	59.4299	65.5382	69.1552	0.00268												2019-11-14	8708.09	0.270391	59.4299	65.5382	69.1552	0.00268	1.1023	1.2881	0.7548	0.6787	1.0122	0.00922
2019-11-15	8491.99	0.261654	57.8117	61.9584	68.2087	0.002657												2019-11-15	8491.99	0.261654	57.8117	61.9584	68.2087	0.002657	1.1052	1.2901	0.7562	0.682	1.0102	0.00919
2019-11-16	8550.76	0.263886	58.5654	62.0074	68.4068	0.002669												2019-11-16	8550.76	0.263886	58.5654	62.0074	68.4068	0.002669	#N/A	#N/A	#N/A	#N/A	#N/A	#N/A
2019-11-17	8577.98	0.265253	59.5732	62.1447	68.3046	0.002648												2019-11-17	8577.98	0.265253	59.5732	62.1447	68.3046	0.002648	#N/A	#N/A	#N/A	#N/A	#N/A	0.0092
2019-11-18	8309.29	0.255042	56.9512	59.3392	65.4989	0.002566												2019-11-18	8309.29	0.255042	56.9512	59.3392	65.4989	0.002566	1.1072	1.2954	0.7572	0.6811	1.0106	0.00921

## Sheet: Descriptive Statis. & ADF Test
Date	BTC	XRP	LTC	XMR	DASH	DOGE	EUR	GBP	CAD	AUD	CHF	JPY		Date	BTC	XRP	LTC	XMR	DASH	DOGE	EUR	GBP	CAD	AUD	CHF	JPY
2015-10-12	245.308	0.00526	3.1372	0.395317	2.33684	0.000119	1.1355	1.5345	0.7694	0.7362	1.0394	0.0083		2015-10-12															BTC	XRP	LTC	XMR	DASH	DOGE	EUR	GBP	CAD	AUD	CHF	JPY			Augmented Dickey-Fuller Test Statistics
2015-10-13	249.508	0.005377	3.17974	0.388015	2.35388	0.000121	1.1379	1.5248	0.7669	0.7244	1.044	0.0084		2015-10-13	0.0171213	0.0222433	0.0135599	-0.0184713	0.0072919	0.0168067	0.00211361	-0.00632128	-0.00324929	-0.0160283	0.00442563	0.0120482		Nbr of Obser	1070	1070	1070	1070	1070	1070	1070	1070	1070	1070	1070	1070				BTC	XRP	LTC	XMR	DASH	DOGE
2015-10-14	251.989	0.005418	3.14418	0.384266	2.31512	0.00012	1.1473	1.5477	0.773	0.73	1.053	0.0084		2015-10-14	0.00994358	0.00762507	-0.0111833	-0.009662	-0.0164664	-0.00826446	0.00826083	0.0150184	0.0079541	0.00773054	0.00862069	0		Mean	0.00434761	0.00682186	0.00497536	0.00795053	0.00523611	0.00608246	-1.2956e-05	-0.000138782	-4.20859e-06	-5.68533e-05	-1.6661e-05	0.000114029			Statistic	-31.581	-18.388	-28.999	-11.729	-32.443	-7.599
2015-10-15	254.32	0.005399	3.10489	0.390841	2.25144	0.00012	1.1383	1.5457	0.7773	0.7329	1.0515	0.0084		2015-10-15	0.00925044	-0.00350683	-0.0124961	0.0171105	-0.0275061	0	-0.0078445	-0.00129224	0.00556274	0.0039726	-0.0014245	0		Standard Err	0.00140851	0.00267473	0.00216006	0.0026257	0.00202895	0.00267886	0.000141073	0.000190252	0.00014172	0.000172115	0.000134062	0.000177452			P-Value	0	0	0	0	0	0
2015-10-16	262.869	0.005398	3.10735	0.411511	2.33842	0.000121	1.1347	1.5436	0.7746	0.7262	1.0488	0.0084		2015-10-16	0.0336151	-0.000185219	0.000792299	0.052886	0.0386331	0.00833333	-0.00316261	-0.00135861	-0.00347356	-0.00914177	-0.00256776	0		Median	0.00311408	-0.00389902	-0.000854483	-0.000333096	-0.00124599	-0.000382923	-8.66487e-05	-0.000144046	-0.000250753	0.000129922	-9.96963e-05	0
2015-10-19	263.437	0.005043	3.04797	0.403212	2.34012	0.000119	1.1327	1.5465	0.7683	0.7251	1.0453	0.0084		2015-10-19	0.00216086	-0.0657651	-0.0191095	-0.0201671	0.000726987	-0.0165289	-0.00176258	0.00187873	-0.00813323	-0.00151473	-0.00333715	0		Standard Dev	0.0460736	0.0874926	0.0706574	0.0858889	0.0663688	0.0876278	0.00461461	0.00622329	0.0046358	0.00563002	0.00438529	0.00580461
2015-10-20	269.463	0.004731	3.0926	0.399646	2.41065	0.000118	1.1345	1.5441	0.7704	0.726	1.0458	0.0083		2015-10-20	0.0228745	-0.0618679	0.0146425	-0.00884398	0.0301395	-0.00840336	0.00158912	-0.00155189	0.00273331	0.00124121	0.000478332	-0.0119048		Variance	0.00212278	0.00765496	0.00499248	0.0073769	0.00440482	0.00767863	2.12946e-05	3.87294e-05	2.14906e-05	3.16971e-05	1.92308e-05	3.36935e-05
2015-10-21	266.272	0.004697	3.07515	0.394597	2.28337	0.000117	1.1339	1.5419	0.7611	0.7211	1.0419	0.0083		2015-10-21	-0.0118421	-0.00718664	-0.0056425	-0.0126337	-0.052799	-0.00847458	-0.000528867	-0.00142478	-0.0120717	-0.00674931	-0.0037292	0		Kurtosis	7.52215	42.3348	24.8775	31.3553	8.98695	55.9986	6.138	30.2116	4.24985	3.97391	4.60423	7.1852
2015-10-22	274.023	0.004723	3.11465	0.403236	2.4071	0.000118	1.1107	1.5394	0.764	0.7208	1.0279	0.0083		2015-10-22	0.0291094	0.00553545	0.0128449	0.0218932	0.0541875	0.00854701	-0.0204604	-0.00162138	0.00381027	-0.000416031	-0.013437	0		Skewness	0.412733	4.42006	2.80728	3.15228	1.11885	4.81582	0.208439	-1.85416	0.197043	-0.202977	0.254978	0.534225
2015-10-23	276.496	0.004677	3.11154	0.393922	2.32617	0.000115	1.1018	1.5314	0.7596	0.7215	1.0217	0.0082		2015-10-23	0.00902476	-0.00973957	-0.000998507	-0.0230981	-0.0336214	-0.0254237	-0.00801296	-0.00519683	-0.00575916	0.000971143	-0.00603172	-0.0120482		Range	0.464852	1.41546	1.04208	1.2866	0.710591	1.63221	0.0545082	0.110879	0.0388245	0.0435825	0.0410678	0.0639456
2015-10-26	285.3	0.004675	3.10443	0.38796	2.23743	0.000116	1.1056	1.535	0.7603	0.7249	1.0167	0.0083		2015-10-26	0.0318413	-0.000427625	-0.00228504	-0.015135	-0.0381485	0.00869565	0.0034489	0.00235079	0.000921538	0.0047124	-0.0048938	0.0121951		Minimum	-0.212381	-0.296703	-0.326343	-0.254101	-0.2308	-0.389127	-0.023797	-0.0805834	-0.01901	-0.0237412	-0.0158107	-0.0306122
2015-10-27	293.788	0.004649	3.09455	0.409574	2.0998	0.000118	1.1048	1.5297	0.7538	0.7192	1.0143	0.0083		2015-10-27	0.0297512	-0.0055615	-0.00318255	0.0557119	-0.0615125	0.0172414	-0.000723589	-0.00345277	-0.00854926	-0.00786315	-0.00236058	0		Maximum	0.252472	1.11876	0.715738	1.0325	0.479791	1.24308	0.0307113	0.0302955	0.0198145	0.0198413	0.0252572	0.0333333
2015-10-28	304.618	0.004675	3.10077	0.448829	2.14183	0.000126	1.092	1.5261	0.7581	0.7116	1.0063	0.0083		2015-10-28	0.0368634	0.0055926	0.00200999	0.0958435	0.0200162	0.0677966	-0.0115858	-0.0023534	0.00570443	-0.0105673	-0.00788721	0		Sum	4.65194	7.29939	5.32364	8.50707	5.60264	6.50823	-0.013863	-0.148496	-0.00450319	-0.060833	-0.0178273	0.122011
2015-10-29	313.855	0.004634	3.78221	0.447103	2.38751	0.000141	1.0976	1.5311	0.7592	0.7071	1.0107	0.0083		2015-10-29	0.0303232	-0.00877005	0.219765	-0.00384556	0.114706	0.119048	0.00512821	0.00327633	0.001451	-0.00632378	0.00437245	0		Jarque-Bera	942.046	72455.1	22740.3	37613.1	1820.66	129353	446.716	33625.6	76.4391	49.5405	126.443	831.854
2015-10-30	328.015	0.004839	4.06168	0.456442	2.54033	0.000151	1.1006	1.5429	0.7647	0.7139	1.0122	0.0083		2015-10-30	0.0451164	0.0442382	0.0738907	0.0208878	0.0640081	0.070922	0.00273324	0.00770688	0.00724447	0.00961674	0.00148412	0		ADF t-stat.	-31.581	-18.388	-28.999	-11.729	-32.443	-7.599	-33.826	-32.551	-32.332	-34.948	-32.262	-35.415
2015-11-02	361.189	0.005156	4.1649	0.442886	2.61438	0.000147	1.1015	1.5417	0.7637	0.7146	1.0133	0.0083		2015-11-02	0.101136	0.0655094	0.0254131	-0.0296993	0.0291498	-0.0264901	0.000817736	-0.000777756	-0.0013077	0.000980529	0.00108674	0		Durbin Watson	1.93	2.02	1.99	1.96	1.98	1.87	2.07	1.99	1.98	2.11	1.97	2.15
2015-11-03	403.417	0.005383	4.5898	0.442707	2.68752	0.000156	1.0968	1.5421	0.7656	0.7187	1.009	0.0083		2015-11-03	0.116914	0.0440264	0.102019	-0.000404167	0.027976	0.0612245	-0.00426691	0.000259454	0.00248789	0.00573748	-0.00424356	0		P-Value	0	0	0	0	0	0	0	0	0	0	0	0
2015-11-04	411.563	0.004947	4.23022	0.505869	2.60568	0.000149	1.0863	1.5383	0.7606	0.7148	1.0066	0.0082		2015-11-04	0.0201925	-0.0809957	-0.0783433	0.142672	-0.0304519	-0.0448718	-0.0095733	-0.00246417	-0.00653083	-0.00542646	-0.00237859	-0.0120482
2015-11-05	386.354	0.004506	3.96164	0.43253	2.53364	0.000146	1.0884	1.5206	0.7595	0.7144	1.0048	0.0082		2015-11-05	-0.0612518	-0.0891449	-0.0634908	-0.144976	-0.0276473	-0.0201342	0.00193317	-0.0115062	-0.00144623	-0.000559597	-0.0017882	0
2015-11-06	374.47	0.004562	3.54801	0.439195	2.70226	0.000141	1.0741	1.505	0.7515	0.7048	0.9931	0.0081		2015-11-06	-0.0307594	0.0124279	-0.104409	0.0154093	0.0665525	-0.0342466	-0.0131386	-0.0102591	-0.0105332	-0.0134378	-0.0116441	-0.0121951
2015-11-09	380.257	0.004609	3.39662	0.472776	2.53093	0.000135	1.0752	1.5115	0.7527	0.7046	0.9965	0.0081		2015-11-09	0.0154538	0.0103025	-0.042669	0.0764603	-0.0634025	-0.0425532	0.00102411	0.00431894	0.00159681	-0.000283768	0.00342362	0
2015-11-10	336.819	0.004406	3.11515	0.460954	2.41901	0.000123	1.0724	1.5117	0.7533	0.7031	0.9939	0.0081		2015-11-10	-0.114233	-0.0440443	-0.0828677	-0.0250055	-0.0442209	-0.0888889	-0.00260417	0.000132319	0.00079713	-0.00212887	-0.00260913	0
2015-11-11	311.084	0.004264	2.96939	0.450299	2.29371	0.000125	1.0744	1.5212	0.7541	0.7061	0.9951	0.0081		2015-11-11	-0.076406	-0.0322288	-0.0467907	-0.0231151	-0.051798	0.0162602	0.00186498	0.00628432	0.00106199	0.00426682	0.00120736	0
2015-11-12	338.152	0.004541	3.2787	0.443275	2.54392	0.00013	1.0817	1.5231	0.7523	0.7127	0.9998	0.0082		2015-11-12	0.0870118	0.0649625	0.104166	-0.0155985	0.109085	0.04	0.00679449	0.00124901	-0.00238695	0.00934712	0.00472314	0.0123457
2015-11-13	336.753	0.004477	3.22599	0.452619	2.53356	0.00013	1.0779	1.5233	0.7507	0.7131	0.9933	0.0082		2015-11-13	-0.00413724	-0.0140938	-0.0160765	0.0210795	-0.00407246	0	-0.00351299	0.000131311	-0.00212681	0.000561246	-0.0065013	0
2015-11-16	330.751	0.004234	3.18945	0.435954	2.31189	0.000131	1.0686	1.5199	0.7501	0.7097	0.9909	0.0081		2015-11-16	-0.0178231	-0.0542774	-0.0113268	-0.036819	-0.0874935	0.00769231	-0.00862789	-0.002232	-0.000799254	-0.00476791	-0.00241619	-0.0121951
2015-11-17	335.094	0.00425	3.20198	0.428999	2.26133	0.000133	1.0644	1.5215	0.7508	0.7111	0.9857	0.0081		2015-11-17	0.0131307	0.00377893	0.00392858	-0.0159535	-0.0218696	0.0152672	-0.00393038	0.0010527	0.000933209	0.00197266	-0.00524775	0
2015-11-18	334.59	0.004258	3.18551	0.415567	2.35599	0.000135	1.0659	1.5237	0.7519	0.711	0.9805	0.0081		2015-11-18	-0.00150405	0.00188235	-0.00514369	-0.0313101	0.0418603	0.0150376	0.00140924	0.00144594	0.0014651	-0.000140627	-0.00527544	0
2015-11-19	326.149	0.004222	3.13361	0.407052	2.21098	0.00013	1.0734	1.529	0.7529	0.7194	0.9874	0.0081		2015-11-19	-0.0252279	-0.00845467	-0.0162925	-0.0204901	-0.0615495	-0.037037	0.00703631	0.00347838	0.00132996	0.0118143	0.00703723	0
2015-11-20	322.022	0.004227	3.11557	0.389316	2.22808	0.000131	1.0646	1.5192	0.7494	0.7241	0.9816	0.0081		2015-11-20	-0.0126537	0.00118427	-0.00575694	-0.0435718	0.00773413	0.00769231	-0.00819825	-0.00640942	-0.00464869	0.00653322	-0.00587401	0
2015-11-23	323.046	0.004288	3.1241	0.391113	2.13864	0.00013	1.0636	1.5124	0.7482	0.7195	0.9818	0.0081		2015-11-23	0.00317987	0.014431	0.00273786	0.00461579	-0.0401422	-0.00763359	-0.00093932	-0.00447604	-0.00160128	-0.00635271	0.000203749	0
2015-11-24	320.046	0.004242	3.10783	0.390148	2.08081	0.000128	1.0641	1.5087	0.7517	0.7256	0.9835	0.0082		2015-11-24	-0.0092866	-0.0107276	-0.0052079	-0.00246732	-0.0270405	-0.0153846	0.000470102	-0.00244644	0.00467789	0.00847811	0.00173151	0.0123457
2015-11-25	328.206	0.004318	3.34444	0.387684	2.15275	0.00013	1.0627	1.5128	0.7527	0.7251	0.979	0.0082		2015-11-25	0.0254963	0.0179161	0.0761335	-0.00631555	0.0345731	0.015625	-0.00131567	0.00271757	0.00133032	-0.000689085	-0.0045755	0
2015-11-26	352.684	0.004291	3.60834	0.404663	2.19429	0.000132	1.061	1.5102	0.7523	0.7227	0.9768	0.0082		2015-11-26	0.0745812	-0.00625289	0.0789071	0.043796	0.0192962	0.0153846	-0.0015997	-0.00171867	-0.00053142	-0.00330989	-0.00224719	0
2015-11-27	358.042	0.004276	3.57861	0.386268	2.1581	0.000133	1.0593	1.5038	0.7479	0.7194	0.9701	0.0081		2015-11-27	0.0151921	-0.00349569	-0.00823925	-0.0454576	-0.0164928	0.00757576	-0.00160226	-0.00423785	-0.00584873	-0.00456621	-0.00685913	-0.0121951
2015-11-30	377.321	0.004201	3.62122	0.395225	2.16742	0.000128	1.0564	1.5057	0.7483	0.7228	0.9721	0.0081		2015-11-30	0.0538457	-0.0175398	0.0119069	0.0231886	0.00431861	-0.037594	-0.00273766	0.00126347	0.000534831	0.00472616	0.00206164	0
2015-12-01	362.488	0.00409	3.4349	0.376028	2.08491	0.000127	1.0631	1.5081	0.7487	0.7324	0.9748	0.0081		2015-12-01	-0.0393114	-0.0264223	-0.0514523	-0.0485723	-0.0380683	-0.0078125	0.00634229	0.00159394	0.000534545	0.0132817	0.00277749	0
2015-12-02	359.187	0.004173	3.34225	0.368688	2.18338	0.00013	1.0615	1.4951	0.7494	0.7309	0.9819	0.0081		2015-12-02	-0.00910649	0.0202934	-0.0269731	-0.0195198	0.0472299	0.023622	-0.00150503	-0.00862012	0.000934954	-0.00204806	0.00728355	0
2015-12-03	361.046	0.004262	3.37749	0.366891	2.33603	0.000129	1.0941	1.5145	0.7487	0.7341	1.0067	0.0081		2015-12-03	0.00517552	0.0213276	0.0105438	-0.00487404	0.0699145	-0.00769231	0.0307113	0.0129757	-0.000934081	0.00437816	0.0252572	0
2015-12-04	363.183	0.004754	3.36181	0.370805	2.3374	0.000129	1.0886	1.5112	0.7483	0.7342	1.0031	0.0081		2015-12-04	0.00591898	0.115439	-0.0046425	0.010668	0.000586465	0	-0.00502696	-0.00217894	-0.000534259	0.000136221	-0.00357604	0
2015-12-07	395.536	0.00556	3.64514	0.421295	2.33269	0.000133	1.0835	1.5053	0.741	0.7268	0.9998	0.0081		2015-12-07	0.0890818	0.169541	0.084279	0.136163	-0.00201506	0.0310078	-0.00468492	-0.00390418	-0.00975545	-0.010079	-0.0032898	0
2015-12-08	415.563	0.006775	3.68692	0.42936	2.39838	0.000136	1.0894	1.5008	0.7361	0.7216	1.0081	0.0081		2015-12-08	0.0506325	0.218525	0.0114618	0.0191434	0.0281606	0.0225564	0.00544532	-0.00298944	-0.00661269	-0.00715465	0.00830166	0
2015-12-09	417.563	0.008523	3.66903	0.452073	2.51276	0.000142	1.1025	1.5181	0.7364	0.7229	1.0171	0.0082		2015-12-09	0.00481275	0.258007	-0.00485229	0.0528997	0.0476905	0.0441176	0.012025	0.0115272	0.000407553	0.00180155	0.00892769	0.0123457
2015-12-10	415.479	0.008444	3.66394	0.431434	2.43959	0.000139	1.0941	1.5159	0.734	0.7282	1.0127	0.0082		2015-12-10	-0.00499083	-0.00926904	-0.00138729	-0.0456541	-0.0291194	-0.0211268	-0.00761905	-0.00144918	-0.0032591	0.00733158	-0.00432602	0
2015-12-11	451.938	0.008441	3.83645	0.458294	2.69234	0.00015	1.0989	1.5217	0.727	0.7188	1.0169	0.0083		2015-12-11	0.0877517	-0.000355282	0.0470832	0.0622575	0.103603	0.0791367	0.00438717	0.00382611	-0.00953678	-0.0129085	0.00414733	0.0121951
2015-12-14	444.182	0.007614	3.61457	0.534761	2.68816	0.000145	1.0992	1.5142	0.7281	0.7245	1.0149	0.0083		2015-12-14	-0.0171616	-0.0979742	-0.0578347	0.166851	-0.00155255	-0.0333333	0.000273	-0.0049287	0.00151307	0.00792988	-0.00196676	0
2015-12-15	465.321	0.006684	3.83377	0.556358	2.68416	0.00015	1.0928	1.5035	0.7283	0.7192	1.0085	0.0082		2015-12-15	0.0475909	-0.122143	0.0606435	0.0403863	-0.00148801	0.0344828	-0.00582242	-0.00706644	0.000274688	-0.00731539	-0.00630604	-0.0120482
2015-12-16	454.934	0.006755	3.69892	0.518993	2.68607	0.00015	1.0913	1.5004	0.7257	0.7233	1.0101	0.0082		2015-12-16	-0.0223223	0.0106224	-0.0351743	-0.06716	0.000711582	0	-0.00137262	-0.00206186	-0.00356996	0.00570078	0.00158651	0
2015-12-17	456.078	0.006694	3.74	0.501231	2.61073	0.000155	1.0825	1.4901	0.7176	0.7128	1.0048	0.0082		2015-12-17	0.00251468	-0.00903035	0.0111059	-0.034224	-0.0280484	0.0333333	-0.00806378	-0.00686484	-0.0111616	-0.0145168	-0.00524701	0
2015-12-18	463.616	0.006387	3.75696	0.499438	2.64828	0.000155	1.0868	1.4895	0.7166	0.7172	1.0071	0.0083		2015-12-18	0.0165279	-0.045862	0.00453476	-0.00357719	0.014383	0	0.00397229	-0.000402658	-0.00139353	0.00617284	0.00228901	0.0121951
2015-12-21	438.639	0.006269	3.45869	0.488745	2.47212	0.000143	1.0915	1.4885	0.7164	0.719	1.0082	0.0082		2015-12-21	-0.0538743	-0.018475	-0.0793913	-0.0214101	-0.0665186	-0.0774194	0.00432462	-0.000671366	-0.000279096	0.00250976	0.00109225	-0.0120482
2015-12-22	436.572	0.006193	3.41953	0.480099	2.55024	0.000142	1.0955	1.4825	0.7184	0.7237	1.0135	0.0083		2015-12-22	-0.00471234	-0.0121231	-0.0113222	-0.0176902	0.0316004	-0.00699301	0.00366468	-0.0040309	0.00279174	0.00653686	0.00525689	0.0121951
2015-12-23	442.401	0.006021	3.57807	0.482244	2.52965	0.000147	1.0909	1.4872	0.7222	0.7232	1.0093	0.0083		2015-12-23	0.0133518	-0.0277733	0.0463631	0.00446783	-0.00807375	0.0352113	-0.004199	0.00317032	0.00528953	-0.000690894	-0.00414406	0
2015-12-24	454.985	0.005971	3.644	0.490058	2.76972	0.000147	1.0972	1.4917	0.7237	0.7279	1.0138	0.0083		2015-12-24	0.0284447	-0.00830427	0.0184261	0.0162034	0.0949025	0	0.00577505	0.00302582	0.00207699	0.00649889	0.00445854	0
2015-12-25	455.653	0.006487	3.62475	0.484163	2.82653	0.000147	1.0977	1.4933	0.7235	0.7244	1.0126	0.0083		2015-12-25	0.00146825	0.0864177	-0.00528266	-0.0120292	0.0205111	0	0.000455705	0.0010726	-0.000276358	-0.00480835	-0.00118367	0
2015-12-28	422.279	0.00634	3.46603	0.446928	2.97967	0.000139	1.0968	1.4877	0.7191	0.7249	1.0119	0.0083		2015-12-28	-0.0732444	-0.0226607	-0.0437878	-0.0769059	0.0541795	-0.0544218	-0.000819896	-0.00375008	-0.00608155	0.000690226	-0.00069129	0
2015-12-29	432.983	0.006264	3.50026	0.45616	3.08656	0.000155	1.0917	1.4812	0.7224	0.7297	1.007	0.0083		2015-12-29	0.0253482	-0.0119874	0.00987585	0.0206566	0.0358731	0.115108	-0.00464989	-0.00436916	0.00458907	0.0066216	-0.00484238	0
2015-12-30	426.62	0.006182	3.45914	0.441028	3.51536	0.000153	1.0932	1.4817	0.7205	0.7287	1.0113	0.0083		2015-12-30	-0.0146957	-0.0130907	-0.0117477	-0.0331726	0.138925	-0.0129032	0.001374	0.000337564	-0.00263012	-0.00137043	0.00427011	0
2015-12-31	430.567	0.00604	3.48017	0.470402	3.27351	0.000151	1.0861	1.4739	0.7225	0.728	0.998	0.0083		2015-12-31	0.00925177	-0.0229699	0.00607955	0.0666035	-0.0687981	-0.0130719	-0.00649469	-0.00526422	0.00277585	-0.000960615	-0.0131514	0
2016-01-01	434.334	0.005955	3.50898	0.497867	3.37702	0.000154	1.086	1.4748	0.722	0.7298	0.9985	0.0083		2016-01-01	0.008749	-0.0140728	0.00827833	0.0583862	0.0316205	0.0198675	-9.20726e-05	0.000610625	-0.000692042	0.00247253	0.000501002	0
2016-01-04	433.091	0.005958	3.49539	0.517388	3.31899	0.000144	1.0831	1.4718	0.7167	0.7191	0.9978	0.0084		2016-01-04	-0.00286188	0.000503778	-0.00387292	0.0392093	-0.0171838	-0.0649351	-0.00267035	-0.00203417	-0.00734072	-0.0146616	-0.000701052	0.0120482
2016-01-05	431.96	0.006044	3.46967	0.499272	3.32576	0.000137	1.0748	1.4672	0.7145	0.7161	0.9915	0.0084		2016-01-05	-0.00261149	0.0144344	-0.00735826	-0.0350143	0.00203978	-0.0486111	-0.00766319	-0.00312542	-0.00306962	-0.00417188	-0.00631389	0
2016-01-06	429.105	0.006003	3.45356	0.505053	3.37768	0.000135	1.0781	1.4627	0.7106	0.7072	0.9926	0.0084		2016-01-06	-0.00660936	-0.00678359	-0.00464309	0.0115789	0.0156115	-0.0145985	0.00307034	-0.00306707	-0.00545836	-0.0124284	0.00110943	0
2016-01-07	458.048	0.006039	3.60414	0.492529	3.3818	0.000139	1.0936	1.4617	0.7085	0.7011	1.0066	0.0085		2016-01-07	0.0674497	0.005997	0.0436014	-0.0247974	0.00121977	0.0296296	0.0143771	-0.000683667	-0.00295525	-0.00862557	0.0141044	0.0119048
2016-01-08	453.23	0.005933	3.56888	0.488417	3.30501	0.000158	1.0932	1.452	0.7057	0.6953	1.0049	0.0085		2016-01-08	-0.0105185	-0.0175526	-0.00978319	-0.00834875	-0.0227068	0.136691	-0.000365764	-0.00663611	-0.00395201	-0.00827271	-0.00168885	0
2016-01-11	448.428	0.005895	3.55662	0.482049	3.14949	0.000171	1.086	1.4544	0.7034	0.6996	0.998	0.0085		2016-01-11	-0.0105951	-0.00640485	-0.00343525	-0.013038	-0.0470558	0.0822785	-0.00658617	0.00165289	-0.00325918	0.00618438	-0.00686635	0
2016-01-12	435.69	0.005854	3.49368	0.490113	3.03041	0.00018	1.0857	1.4444	0.7011	0.6986	0.9978	0.0085		2016-01-12	-0.0284059	-0.00695505	-0.0176966	0.0167286	-0.0378093	0.0526316	-0.000276243	-0.00687569	-0.00326983	-0.00142939	-0.000200401	0
2016-01-13	432.371	0.005794	3.47602	0.484302	3.09767	0.000177	1.0877	1.4407	0.6974	0.6956	0.9938	0.0085		2016-01-13	-0.0076178	-0.0102494	-0.00505484	-0.0118564	0.022195	-0.0166667	0.00184213	-0.00256162	-0.00527742	-0.0042943	-0.00400882	0
2016-01-14	430.306	0.005529	3.46599	0.486483	3.39873	0.000175	1.0865	1.4414	0.6961	0.6985	0.9949	0.0085		2016-01-14	-0.004776	-0.045737	-0.00288548	0.00450339	0.0971892	-0.0112994	-0.00110325	0.000485875	-0.00186407	0.00416906	0.00110686	0
2016-01-15	364.331	0.005229	2.99678	0.428456	3.35659	0.000149	1.0917	1.4258	0.6878	0.6869	0.9975	0.0085		2016-01-15	-0.153321	-0.0542594	-0.135375	-0.119279	-0.0123987	-0.148571	0.00478601	-0.0108228	-0.0119236	-0.016607	0.00261333	0
2016-01-18	387.168	0.005326	3.04896	0.502346	4.37203	0.000151	1.0892	1.4244	0.6866	0.6865	0.9947	0.0085		2016-01-18	0.062682	0.0185504	0.017412	0.172456	0.302521	0.0134228	-0.00229001	-0.000981905	-0.00174469	-0.000582326	-0.00280702	0
2016-01-19	380.149	0.005271	3.01744	0.545904	3.86961	0.000148	1.0909	1.4158	0.686	0.6907	0.9966	0.0085		2016-01-19	-0.0181291	-0.0103267	-0.010338	0.0867092	-0.114917	-0.0198675	0.00156078	-0.00603763	-0.000873871	0.00611799	0.00191012	0
2016-01-20	420.23	0.005381	3.38853	0.535095	4.77422	0.000168	1.0891	1.4191	0.6895	0.6907	0.9954	0.0085		2016-01-20	0.105435	0.0208689	0.122982	-0.0198002	0.233773	0.135135	-0.00165001	0.00233084	0.00510204	0	-0.00120409	0
2016-01-21	410.262	0.005313	3.22078	0.549362	5.14557	0.000163	1.0874	1.4218	0.7011	0.6998	0.9927	0.0085		2016-01-21	-0.0237204	-0.0126371	-0.0495052	0.0266626	0.0777823	-0.0297619	-0.00156092	0.00190261	0.0168238	0.013175	-0.00271248	0
2016-01-22	382.492	0.005114	3.07657	0.536995	5.12552	0.000168	1.0797	1.4265	0.7084	0.7003	0.9842	0.0084		2016-01-22	-0.0676884	-0.0374553	-0.0447749	-0.0225116	-0.00389656	0.0306748	-0.00708111	0.00330567	0.0104122	0.00071449	-0.00856251	-0.0117647
2016-01-25	391.726	0.005135	3.12728	0.581354	4.0175	0.000212	1.0849	1.4249	0.6997	0.6955	0.9873	0.0085		2016-01-25	0.0241417	0.00410637	0.0164826	0.082606	-0.216177	0.261905	0.00481615	-0.00112163	-0.0122812	-0.00685421	0.00314977	0.0119048
2016-01-26	392.153	0.005419	3.15482	0.584982	4.51817	0.000356	1.0871	1.4352	0.7084	0.7005	0.9833	0.0084		2016-01-26	0.00109005	0.0553067	0.00880637	0.0062406	0.124622	0.679245	0.00202784	0.00722858	0.0124339	0.00718907	-0.00405145	-0.0117647
2016-01-27	394.972	0.006506	3.28745	0.61087	4.19581	0.000455	1.0893	1.4234	0.7095	0.7026	0.985	0.0084		2016-01-27	0.00718844	0.200591	0.0420404	0.0442544	-0.0713475	0.27809	0.00202373	-0.00822185	0.0015528	0.00299786	0.00172887	0
2016-01-28	380.289	0.006226	3.12016	0.563129	4.22401	0.000344	1.0939	1.4362	0.7128	0.7085	0.9866	0.0084		2016-01-28	-0.0371747	-0.0430372	-0.0508875	-0.0781525	0.00672099	-0.243956	0.0042229	0.00899255	0.00465116	0.00839738	0.00162437	0
2016-01-29	379.474	0.00684	3.11138	0.51825	4.38973	0.000316	1.0837	1.4247	0.7157	0.7085	0.9773	0.0083		2016-01-29	-0.00214311	0.0986187	-0.00281396	-0.0796958	0.0392329	-0.0813953	-0.00932444	-0.00800724	0.00406846	0	-0.00942631	-0.0119048
2016-02-01	373.056	0.006542	3.07724	0.497962	4.12007	0.00027	1.0888	1.4433	0.717	0.7114	0.9806	0.0083		2016-02-01	-0.0169129	-0.0435673	-0.0109726	-0.0391471	-0.0614297	-0.14557	0.0047061	0.0130554	0.0018164	0.00409315	0.00337665	0
2016-02-02	374.448	0.006768	3.07587	0.501037	4.10543	0.000262	1.0919	1.4411	0.7116	0.7039	0.9818	0.0083		2016-02-02	0.00373134	0.034546	-0.000445204	0.00617517	-0.00355334	-0.0296296	0.00284717	-0.00152428	-0.00753138	-0.0105426	0.00122374	0
2016-02-03	369.949	0.006883	3.04753	0.491974	4.17675	0.000265	1.1104	1.4604	0.7257	0.7168	0.9958	0.0085		2016-02-03	-0.012015	0.0169917	-0.00921365	-0.0180885	0.0173721	0.0114504	0.0169429	0.0133925	0.0198145	0.0183265	0.0142595	0.0240964
2016-02-04	389.594	0.00697	3.16277	0.507164	4.29467	0.000287	1.1208	1.4589	0.7269	0.7201	1.0068	0.0086		2016-02-04	0.0531019	0.0126398	0.0378142	0.0308756	0.0282325	0.0830189	0.00936599	-0.00102712	0.00165358	0.00460379	0.0110464	0.0117647
2016-02-05	386.549	0.007262	3.13741	0.496352	4.27644	0.000305	1.1159	1.4503	0.7187	0.7071	1.0091	0.0086		2016-02-05	-0.00781579	0.0418938	-0.00801829	-0.0213185	-0.0042448	0.0627178	-0.00437188	-0.00589485	-0.0112808	-0.018053	0.00228447	0
2016-02-08	373.447	0.007991	3.06216	0.481636	4.16211	0.000287	1.1198	1.4432	0.7182	0.7087	1.0131	0.0086		2016-02-08	-0.0338948	0.100386	-0.0239848	-0.0296483	-0.0267349	-0.0590164	0.00349494	-0.00489554	-0.000695701	0.00226276	0.00396393	0
2016-02-09	376.029	0.007815	3.08155	0.46485	3.97267	0.000292	1.1293	1.4473	0.7211	0.707	1.0279	0.0087		2016-02-09	0.00691397	-0.0220248	0.00633213	-0.034852	-0.0455154	0.0174216	0.00848366	0.00284091	0.00403787	-0.00239876	0.0146086	0.0116279
2016-02-10	381.649	0.007853	3.09525	0.480424	3.8368	0.000298	1.129	1.4522	0.7181	0.7096	1.0269	0.0088		2016-02-10	0.0149456	0.00486244	0.00444581	0.0335033	-0.0342012	0.0205479	-0.000265651	0.00338561	-0.00416031	0.00367751	-0.000972857	0.0114943
2016-02-11	379.654	0.007815	3.07562	0.516381	3.26119	0.00029	1.1324	1.4477	0.7176	0.7109	1.0278	0.0089		2016-02-11	-0.0052273	-0.00483892	-0.00634198	0.0748443	-0.150023	-0.0268456	0.00301151	-0.00309875	-0.000696282	0.00183202	0.000876424	0.0113636
2016-02-12	384.263	0.007979	3.11187	0.612499	3.79134	0.000301	1.126	1.4507	0.7222	0.7107	1.0232	0.0088		2016-02-12	0.01214	0.0209853	0.0117862	0.186138	0.162563	0.037931	-0.00565171	0.00207225	0.00641026	-0.000281334	-0.00447558	-0.011236
2016-02-15	400.185	0.008631	3.18251	0.791647	3.77923	0.000298	1.1155	1.4435	0.7228	0.7138	1.013	0.0087		2016-02-15	0.0414352	0.0817145	0.0227002	0.292487	-0.00319412	-0.00996678	-0.00932504	-0.00496312	0.000830795	0.0043619	-0.00996873	-0.0113636
2016-02-16	407.488	0.008451	3.20901	0.935744	3.48254	0.000292	1.1144	1.4305	0.7215	0.7112	1.0114	0.0088		2016-02-16	0.0182491	-0.0208551	0.00832676	0.182022	-0.0785054	-0.0201342	-0.000986105	-0.00900589	-0.00179856	-0.00364248	-0.00157947	0.0114943
2016-02-17	416.322	0.008138	3.24103	0.733156	3.67708	0.000278	1.1128	1.4297	0.7316	0.7185	1.0077	0.0087		2016-02-17	0.0216791	-0.037037	0.00997816	-0.216499	0.0558615	-0.0479452	-0.00143575	-0.000559245	0.0139986	0.0102643	-0.0036583	-0.0113636
2016-02-18	422.373	0.007995	3.25143	0.774533	3.52967	0.000278	1.1107	1.4337	0.7286	0.7157	1.0069	0.0088		2016-02-18	0.0145344	-0.0175719	0.00320886	0.0564368	-0.0400889	0	-0.00188713	0.00279779	-0.0041006	-0.00389701	-0.000793887	0.0114943
2016-02-19	420.785	0.008245	3.25279	0.819088	3.50948	0.000297	1.1134	1.4406	0.7264	0.715	1.0098	0.0089		2016-02-19	-0.00375967	0.0312695	0.000418277	0.057525	-0.00572008	0.0683453	0.0024309	0.00481272	-0.00301949	-0.000978063	0.00288013	0.0113636
2016-02-22	437.748	0.00805	3.48363	0.77803	4.19672	0.000283	1.1029	1.415	0.7297	0.7227	1.0002	0.0089		2016-02-22	0.0403127	-0.0236507	0.0709668	-0.0501265	0.195824	-0.047138	-0.00943057	-0.0177704	0.00454295	0.0107692	-0.00950683	0
2016-02-23	420.736	0.00797	3.39693	0.756528	3.79574	0.00028	1.102	1.4022	0.725	0.7203	1.0089	0.0089		2016-02-23	-0.0388625	-0.00993789	-0.0248878	-0.0276365	-0.095546	-0.0106007	-0.00081603	-0.00904594	-0.006441	-0.00332088	0.00869826	0
2016-02-24	424.955	0.008076	3.37487	0.801251	4.02094	0.000278	1.1013	1.3927	0.7298	0.7197	1.0112	0.0089		2016-02-24	0.0100277	0.0132999	-0.0064941	0.0591161	0.0593297	-0.00714286	-0.000635209	-0.00677507	0.00662069	-0.000832986	0.00227971	0
2016-02-25	424.544	0.008027	3.36552	0.806427	3.91246	0.000269	1.1023	1.3963	0.7391	0.7235	1.0098	0.0088		2016-02-25	-0.000967117	-0.00606736	-0.00277048	0.0064599	-0.0269788	-0.0323741	0.000908018	0.00258491	0.0127432	0.00527998	-0.00138449	-0.011236
2016-02-26	432.152	0.008058	3.41679	0.813595	3.96692	0.000259	1.0934	1.387	0.74	0.713	1.0032	0.0088		2016-02-26	0.0179204	0.00386197	0.0152339	0.00888859	0.0139196	-0.0371747	-0.00807403	-0.00666046	0.0012177	-0.0145128	-0.00653595	0
2016-02-29	437.697	0.007923	3.44611	0.870503	3.92136	0.00025	1.0873	1.3916	0.7386	0.7142	1.0015	0.0089		2016-02-29	0.0128311	-0.0167535	0.00858115	0.0699463	-0.011485	-0.034749	-0.00557893	0.00331651	-0.00189189	0.00168303	-0.00169458	0.0113636
2016-03-01	435.123	0.008006	3.43297	0.847996	3.90118	0.000249	1.0867	1.3948	0.7458	0.7175	1.0026	0.0088		2016-03-01	-0.00588079	0.0104758	-0.00381299	-0.0258552	-0.00514617	-0.004	-0.000551826	0.00229951	0.00974817	0.00462055	0.00109835	-0.011236
2016-03-02	423.989	0.00803	3.36502	0.827633	3.88436	0.000244	1.0868	1.4078	0.7453	0.7294	1.0033	0.0088		2016-03-02	-0.0255881	0.00299775	-0.0197934	-0.0240131	-0.00431152	-0.0200803	9.20217e-05	0.00932033	-0.000670421	0.0165854	0.000698185	0
2016-03-03	421.651	0.008162	3.32353	1.09001	4.70953	0.000245	1.0957	1.4179	0.7461	0.7351	1.0071	0.0088		2016-03-03	-0.00551432	0.0164384	-0.0123298	0.317021	0.212434	0.00409836	0.00818918	0.00717431	0.00107339	0.00781464	0.0037875	0
2016-03-04	410.939	0.008096	3.25023	1.09933	4.63468	0.000238	1.1004	1.4228	0.751	0.7442	1.0061	0.0088		2016-03-04	-0.0254049	-0.00808625	-0.0220549	0.00855038	-0.0158933	-0.0285714	0.0042895	0.00345581	0.00656748	0.0123793	-0.00099295	0
2016-03-07	414.321	0.007918	3.26775	1.07121	4.30273	0.000233	1.1014	1.4265	0.7531	0.7468	1.0046	0.0088		2016-03-07	0.00822998	-0.0219862	0.00539039	-0.0255792	-0.0716231	-0.0210084	0.00090876	0.00260051	0.00279627	0.00349368	-0.00149091	0
2016-03-08	413.972	0.007949	3.25422	1.18654	4.59969	0.00022	1.1011	1.4216	0.7452	0.7439	1.0037	0.0089		2016-03-08	-0.000842412	0.00391513	-0.00414046	0.107663	0.0690166	-0.055794	-0.000272381	-0.00343498	-0.01049	-0.00388324	-0.000895879	0.0113636
2016-03-09	414.86	0.008056	3.27985	1.2424	4.57241	0.00023	1.0999	1.4217	0.7546	0.7486	1.0029	0.0088		2016-03-09	0.00214507	0.0134608	0.00787593	0.0470781	-0.00593083	0.0454545	-0.00108982	7.03433e-05	0.0126141	0.00631805	-0.000797051	-0.011236
2016-03-10	417.131	0.00819	3.28755	1.09481	4.91583	0.000241	1.1177	1.428	0.7493	0.7454	1.0151	0.0089		2016-03-10	0.0054742	0.0166336	0.00234767	-0.118794	0.075107	0.0478261	0.0161833	0.00443131	-0.00702359	-0.00427465	0.0121647	0.0113636
2016-03-11	421.69	0.008803	3.3847	1.09733	5.15464	0.000241	1.1153	1.4387	0.7558	0.7565	1.0175	0.0088		2016-03-11	0.0109294	0.0748474	0.0295509	0.00230177	0.0485798	0	-0.00214727	0.007493	0.00867476	0.0148913	0.0023643	-0.011236
2016-03-14	416.438	0.008479	3.30352	1.11622	5.54122	0.000238	1.1106	1.4302	0.754	0.7514	1.0129	0.0088		2016-03-14	-0.0124547	-0.0368056	-0.0239844	0.0172145	0.0749965	-0.0124481	-0.00421411	-0.00590811	-0.00238158	-0.00674157	-0.00452088	0
2016-03-15	416.83	0.008186	3.30578	1.14372	5.84437	0.000231	1.1109	1.4153	0.7488	0.7457	1.013	0.0088		2016-03-15	0.000941314	-0.034556	0.000684119	0.0246367	0.0547082	-0.0294118	0.000270124	-0.0104181	-0.00689655	-0.00758584	9.87264e-05	0
2016-03-16	417.011	0.008178	3.30939	1.14711	6.33033	0.000231	1.1225	1.4259	0.7635	0.7552	1.0236	0.0089		2016-03-16	0.000434227	-0.000977278	0.00109203	0.00296401	0.0831501	0	0.010442	0.00748958	0.0196314	0.0127397	0.010464	0.0113636
2016-03-17	420.621	0.008287	3.30739	1.30117	5.9784	0.000223	1.1319	1.4479	0.7708	0.7651	1.0334	0.009		2016-03-17	0.00865688	0.0133284	-0.000604341	0.134303	-0.0555943	-0.034632	0.00837416	0.0154289	0.00956123	0.0131091	0.00957405	0.011236
2016-03-18	409.548	0.008119	3.16981	1.14677	5.95256	0.000209	1.127	1.448	0.7692	0.7603	1.0307	0.009		2016-03-18	-0.0263254	-0.0202727	-0.0415978	-0.118662	-0.00432223	-0.0627803	-0.004329	6.90655e-05	-0.00207577	-0.00627369	-0.00261273	0
2016-03-21	413.307	0.008047	3.20091	1.49133	6.00848	0.000212	1.1241	1.4367	0.7633	0.7579	1.0311	0.0089		2016-03-21	0.00917842	-0.00886809	0.00981131	0.300461	0.00939428	0.0143541	-0.0025732	-0.00780387	-0.00767031	-0.00315665	0.000388086	-0.0111111
2016-03-22	418.089	0.00811	3.23472	1.38773	6.08771	0.000217	1.1217	1.4208	0.7665	0.7622	1.028	0.0089		2016-03-22	0.01157	0.007829	0.0105626	-0.0694682	0.0131864	0.0235849	-0.00213504	-0.011067	0.00419232	0.00567357	-0.0030065	0
2016-03-23	418.041	0.008332	3.2428	1.45487	6.59249	0.000212	1.1184	1.4117	0.7573	0.7532	1.0253	0.0089		2016-03-23	-0.000114818	0.0273736	0.0024979	0.0483812	0.0829179	-0.0230415	-0.00294196	-0.00640484	-0.0120026	-0.0118079	-0.00262646	0
2016-03-24	416.394	0.00823	3.2247	1.70171	6.66387	0.000213	1.1174	1.4154	0.7549	0.753	1.025	0.0089		2016-03-24	-0.00393974	-0.012242	-0.0055816	0.169665	0.0108275	0.00471698	-0.000894134	0.00262095	-0.00316915	-0.000265534	-0.000292597	0
2016-03-25	417.177	0.008191	3.22907	1.60253	7.43866	0.000214	1.1166	1.4143	0.7533	0.7508	1.0229	0.0088		2016-03-25	0.00188041	-0.00473876	0.00135516	-0.0582826	0.116267	0.00469484	-0.000715948	-0.000777165	-0.00211949	-0.00292165	-0.00204878	-0.011236
2016-03-28	424.231	0.007564	3.26406	1.48948	7.06417	0.000215	1.1196	1.4254	0.7584	0.7546	1.0269	0.0088		2016-03-28	0.0169089	-0.0765474	0.0108359	-0.0705447	-0.0503437	0.0046729	0.00268673	0.00784841	0.00677021	0.00506127	0.00391045	0
2016-03-29	416.516	0.007566	3.22633	1.49121	7.07678	0.000254	1.1291	1.4385	0.765	0.7628	1.0343	0.0089		2016-03-29	-0.0181858	0.00026441	-0.0115592	0.00116148	0.00178506	0.181395	0.00848517	0.0091904	0.00870253	0.0108667	0.00720615	0.0113636
2016-03-30	414.816	0.007332	3.21941	1.44575	6.78095	0.000234	1.1338	1.4378	0.7712	0.7671	1.0363	0.0089		2016-03-30	-0.00408143	-0.0309278	-0.00214485	-0.0304853	-0.0418029	-0.0787402	0.00416261	-0.000486618	0.00810458	0.00563713	0.00193367	0
2016-03-31	416.729	0.007391	3.25707	1.40065	6.88111	0.000233	1.138	1.4362	0.7689	0.7658	1.0398	0.0089		2016-03-31	0.00461167	0.00804692	0.0116978	-0.0311949	0.0147708	-0.0042735	0.00370436	-0.00111281	-0.00298237	-0.00169469	0.0033774	0
2016-04-01	417.96	0.007418	3.23995	1.46143	7.06821	0.000224	1.1387	1.4226	0.7686	0.767	1.0444	0.009		2016-04-01	0.00295393	0.00365309	-0.00525626	0.0433941	0.0271904	-0.0386266	0.000615114	-0.00946943	-0.000390168	0.00156699	0.00442393	0.011236
2016-04-04	421.444	0.007491	3.25059	1.59652	6.96054	0.00022	1.1392	1.4263	0.7642	0.7606	1.0427	0.009		2016-04-04	0.00833575	0.00984093	0.003284	0.0924369	-0.015233	-0.0178571	0.000439097	0.00260087	-0.00572469	-0.0083442	-0.00162773	0
2016-04-05	424.03	0.007474	3.25165	1.52128	7.07478	0.000214	1.1384	1.4161	0.7611	0.7544	1.0459	0.0091		2016-04-05	0.00613604	-0.00226939	0.000326095	-0.0471275	0.0164125	-0.0272727	-0.000702247	-0.00715137	-0.00405653	-0.00815146	0.00306896	0.0111111
2016-04-06	423.413	0.007296	3.25593	1.512	7.02275	0.000216	1.1399	1.4121	0.764	0.7599	1.0463	0.0091		2016-04-06	-0.0014551	-0.0238159	0.00131625	-0.00610013	-0.00735429	0.00934579	0.00131764	-0.00282466	0.00381027	0.00729056	0.000382446	0
2016-04-07	422.745	0.006875	3.24532	1.50027	6.90341	0.000212	1.1377	1.4057	0.7608	0.7503	1.0465	0.0092		2016-04-07	-0.00157765	-0.0577029	-0.00325867	-0.00775794	-0.0169933	-0.0185185	-0.00192999	-0.00453226	-0.00418848	-0.0126332	0.00019115	0.010989
2016-04-08	420.349	0.006671	3.22027	1.23797	6.99446	0.000211	1.1401	1.4126	0.77	0.7555	1.0478	0.0093		2016-04-08	-0.00566771	-0.0296727	-0.00771881	-0.174835	0.0131891	-0.00471698	0.00210952	0.00490859	0.0120925	0.00693056	0.00124224	0.0108696
2016-04-11	422.483	0.006048	3.24177	1.02242	6.35406	0.000214	1.1408	1.4241	0.7752	0.7597	1.0482	0.0093		2016-04-11	0.00507674	-0.0933893	0.00667646	-0.174116	-0.0915582	0.014218	0.000613981	0.00814102	0.00675325	0.00555923	0.000381752	0
2016-04-12	425.19	0.005885	3.25732	0.955986	6.50014	0.000229	1.1386	1.4275	0.7836	0.7684	1.0469	0.0092		2016-04-12	0.00640736	-0.0269511	0.00479676	-0.0649772	0.02299	0.0700935	-0.00192847	0.00238747	0.0108359	0.0114519	-0.00124022	-0.0107527
2016-04-13	423.734	0.005695	3.23886	1.03028	6.50573	0.000234	1.1274	1.4203	0.7804	0.7653	1.0342	0.0091		2016-04-13	-0.00342433	-0.0322855	-0.00566724	0.0777145	0.000859981	0.0218341	-0.00983664	-0.00504378	-0.00408372	-0.00403436	-0.0121311	-0.0108696
2016-04-14	424.282	0.006289	3.23961	1.00645	6.41093	0.00023	1.1268	1.4154	0.7785	0.7696	1.0342	0.0092		2016-04-14	0.00129327	0.104302	0.000231563	-0.0231296	-0.0145718	-0.017094	-0.000532198	-0.00344998	-0.00243465	0.00561871	0	0.010989
2016-04-15	429.713	0.006424	3.27883	0.990145	6.02563	0.000233	1.1283	1.4195	0.7799	0.7723	1.0335	0.0092		2016-04-15	0.0128004	0.0214661	0.0121064	-0.0162005	-0.0601005	0.0130435	0.0013312	0.00289671	0.00179833	0.00350832	-0.000676852	0
2016-04-18	428.591	0.006987	3.24039	1.11417	6.22783	0.000225	1.1314	1.4278	0.7822	0.775	1.0372	0.0092		2016-04-18	-0.00261107	0.0876401	-0.0117237	0.125259	0.0335567	-0.0343348	0.0027475	0.00584713	0.0029491	0.00349605	0.00358007	0
2016-04-19	435.509	0.007118	3.28517	1.11118	6.39353	0.000222	1.1358	1.4393	0.7892	0.7813	1.0396	0.0092		2016-04-19	0.0161413	0.0187491	0.0138193	-0.00268361	0.0266064	-0.0133333	0.00388899	0.00805435	0.00894912	0.00812903	0.00231392	0
2016-04-20	441.389	0.007244	3.27838	1.06227	6.34954	0.000226	1.1297	1.4333	0.7902	0.7794	1.0286	0.0091		2016-04-20	0.0135015	0.0177016	-0.00206686	-0.0440163	-0.00688039	0.018018	-0.00537066	-0.00416869	0.00126711	-0.00243184	-0.010581	-0.0108696
2016-04-21	449.425	0.007433	3.3464	0.977233	6.194	0.000226	1.1288	1.4323	0.7852	0.7738	1.0253	0.0091		2016-04-21	0.0182061	0.0260906	0.0207481	-0.0800522	-0.0244963	0	-0.000796672	-0.000697691	-0.00632751	-0.00718501	-0.00320824	0
2016-04-22	445.737	0.007284	3.31927	0.980429	6.28017	0.000224	1.1234	1.4403	0.7893	0.7708	1.0219	0.0089		2016-04-22	-0.00820601	-0.0200457	-0.00810722	0.00327046	0.0139119	-0.00884956	-0.00478384	0.00558542	0.0052216	-0.00387697	-0.0033161	-0.021978
2016-04-25	461.426	0.007283	3.81172	0.953362	6.17003	0.000227	1.1266	1.4482	0.7886	0.7715	1.0256	0.009		2016-04-25	0.0351979	-0.000137287	0.148361	-0.0276073	-0.0175377	0.0133929	0.0028485	0.00548497	-0.000886862	0.000908147	0.00362071	0.011236
2016-04-26	466.089	0.007095	4.0458	0.884295	6.07733	0.00023	1.1299	1.4582	0.7934	0.7748	1.0272	0.009		2016-04-26	0.0101056	-0.0258135	0.0614106	-0.0724457	-0.0150242	0.0132159	0.00292917	0.00690512	0.00608674	0.00427738	0.00156006	0
2016-04-27	444.687	0.006725	3.88971	0.941531	6.28468	0.000224	1.1321	1.4543	0.7937	0.7588	1.0296	0.009		2016-04-27	-0.0459182	-0.0521494	-0.0385808	0.064725	0.0341186	-0.026087	0.00194707	-0.00267453	0.000378119	-0.0206505	0.00233645	0
2016-04-28	449.011	0.006686	3.7885	0.904794	6.45613	0.000228	1.1353	1.461	0.7967	0.7626	1.0343	0.0093		2016-04-28	0.00972363	-0.00579926	-0.0260199	-0.0390184	0.0272806	0.0178571	0.00282661	0.00460703	0.00377977	0.00500791	0.00456488	0.0333333
2016-04-29	455.097	0.006759	3.8136	0.883684	6.59928	0.000226	1.1456	1.4613	0.7966	0.7603	1.042	0.0094		2016-04-29	0.0135542	0.0109183	0.00662531	-0.0233313	0.0221727	-0.00877193	0.00907249	0.000205339	-0.000125518	-0.003016	0.00744465	0.0107527
2016-05-02	444.669	0.006714	3.68031	0.964395	6.82658	0.000229	1.1532	1.4673	0.7982	0.7666	1.0477	0.0094		2016-05-02	-0.0229138	-0.00665779	-0.0349512	0.0913347	0.0344432	0.0132743	0.00663408	0.00410593	0.00200854	0.0082862	0.00547025	0
2016-05-03	450.304	0.00656	3.74091	0.908237	6.8011	0.000228	1.1497	1.4534	0.7861	0.7484	1.0484	0.0094		2016-05-03	0.0126723	-0.0229371	0.016466	-0.0582313	-0.00373247	-0.00436681	-0.00303503	-0.00947318	-0.0151591	-0.0237412	0.00066813	0
2016-05-04	446.722	0.006323	3.74679	0.916455	6.83533	0.000225	1.1487	1.4492	0.7771	0.7457	1.0442	0.0094		2016-05-04	-0.00795463	-0.036128	0.00157181	0.0090483	0.00503301	-0.0131579	-0.000869792	-0.00288978	-0.0114489	-0.0036077	-0.0040061	0
2016-05-05	447.976	0.006193	3.71385	0.906841	6.82381	0.000221	1.1405	1.4486	0.778	0.7467	1.0334	0.0093		2016-05-05	0.00280718	-0.0205599	-0.00879153	-0.0104904	-0.00168536	-0.0177778	-0.0071385	-0.000414022	0.00115815	0.00134102	-0.0103428	-0.0106383
2016-05-06	459.603	0.006399	3.82211	0.877466	6.76527	0.000225	1.1405	1.443	0.7747	0.7369	1.0282	0.0093		2016-05-06	0.0259545	0.0332634	0.0291503	-0.0323927	-0.00857879	0.0180995	0	-0.0038658	-0.00424165	-0.0131244	-0.00503193	0
2016-05-09	460.483	0.006399	4.05643	0.825393	6.59209	0.000224	1.1383	1.4407	0.7716	0.7316	1.0296	0.0092		2016-05-09	0.00191471	0	0.0613065	-0.0593447	-0.0255984	-0.00444444	-0.00192898	-0.0015939	-0.00400155	-0.00719229	0.0013616	-0.0107527
2016-05-10	450.895	0.006272	3.81915	0.829463	6.78525	0.00022	1.1372	1.4441	0.7747	0.7363	1.0246	0.0092		2016-05-10	-0.0208216	-0.0198469	-0.0584948	0.00493098	0.0293018	-0.0178571	-0.000966353	0.00235996	0.00401763	0.00642428	-0.00485625	0
2016-05-11	452.728	0.006189	3.88227	0.85971	6.75533	0.000224	1.1427	1.4448	0.778	0.7376	1.0298	0.0092		2016-05-11	0.00406527	-0.0132334	0.0165272	0.0364658	-0.00440956	0.0181818	0.00483644	0.000484731	0.00425971	0.00176558	0.00507515	0
2016-05-12	454.766	0.006167	3.8568	0.875668	6.78358	0.000235	1.1377	1.445	0.7784	0.7326	1.0305	0.0092		2016-05-12	0.00450159	-0.00355469	-0.00656059	0.0185621	0.00418188	0.0491071	-0.0043756	0.000138427	0.000514139	-0.00677874	0.000679744	0
2016-05-13	455.67	0.006109	3.92568	0.847763	6.96905	0.000236	1.1308	1.4362	0.7727	0.7268	1.0251	0.0092		2016-05-13	0.00198788	-0.0094049	0.0178594	-0.0318671	0.027341	0.00425532	-0.00606487	-0.00608997	-0.00732271	-0.00791701	-0.00524017	0
2016-05-16	454.163	0.006022	4.00653	0.818356	7.27442	0.000229	1.132	1.4401	0.7755	0.7289	1.0227	0.0092		2016-05-16	-0.00330726	-0.0142413	0.0205952	-0.0346878	0.043818	-0.029661	0.0010612	0.0027155	0.00362366	0.00288938	-0.00234124	0
2016-05-17	453.783	0.006023	3.98313	0.813343	7.40517	0.000226	1.1314	1.4464	0.7748	0.7325	1.0198	0.0092		2016-05-17	-0.000836713	0.000166058	-0.00584047	-0.0061257	0.0179739	-0.0131004	-0.000530035	0.0043747	-0.000902643	0.00493895	-0.00283563	0
2016-05-18	454.619	0.006028	4.00322	0.840542	7.38664	0.000228	1.1217	1.4596	0.7672	0.723	1.0124	0.0091		2016-05-18	0.00184229	0.000830151	0.00504377	0.033441	-0.00250231	0.00884956	-0.00857345	0.00912611	-0.00980898	-0.0129693	-0.00725632	-0.0108696
2016-05-19	438.715	0.006032	3.83339	0.853595	7.69656	0.000225	1.1203	1.4612	0.7637	0.7228	1.0094	0.0091		2016-05-19	-0.0349831	0.00066357	-0.0424233	0.0155293	0.0419568	-0.0131579	-0.00124811	0.00109619	-0.00456204	-0.000276625	-0.00296326	0
2016-05-20	442.676	0.006084	3.88101	0.942222	7.94684	0.000228	1.1224	1.4501	0.7626	0.7222	1.0099	0.0091		2016-05-20	0.00902864	0.00862069	0.0124224	0.103828	0.0325184	0.0133333	0.0018745	-0.0075965	-0.00144036	-0.000830105	0.000495344	0
2016-05-23	444.155	0.005909	3.96819	0.91473	8.09974	0.000225	1.1219	1.4485	0.7609	0.7224	1.0105	0.0091		2016-05-23	0.00334105	-0.028764	0.0224632	-0.0291778	0.0192404	-0.0131579	-0.000445474	-0.00110337	-0.00222922	0.000276932	0.000594118	0
2016-05-24	445.981	0.005962	3.95141	0.901127	7.75558	0.000224	1.1141	1.4636	0.762	0.7183	1.0068	0.0091		2016-05-24	0.00411115	0.00896937	-0.00422863	-0.0148711	-0.0424903	-0.00444444	-0.00695249	0.0104246	0.00144566	-0.00567553	-0.00366155	0
2016-05-25	449.599	0.005756	4.04566	0.865887	7.61366	0.000224	1.1155	1.4696	0.768	0.7199	1.0088	0.0091		2016-05-25	0.00811248	-0.0345522	0.0238522	-0.0391066	-0.0182991	0	0.00125662	0.00409948	0.00787402	0.00222748	0.00198649	0
2016-05-26	453.384	0.005669	4.08247	0.860175	7.3866	0.000228	1.1194	1.467	0.7705	0.7226	1.0108	0.0091		2016-05-26	0.00841862	-0.0151147	0.00909864	-0.0065967	-0.0298227	0.0178571	0.00349619	-0.00176919	0.00325521	0.00375052	0.00198255	0
2016-05-27	473.464	0.005679	4.50133	0.859091	7.49991	0.00023	1.1115	1.4625	0.7681	0.7183	1.0053	0.0091		2016-05-27	0.0442891	0.00176398	0.1026	-0.00126021	0.0153399	0.00877193	-0.00705735	-0.00306748	-0.00311486	-0.00595073	-0.00544123	0
2016-05-30	533.864	0.005748	4.67087	0.910537	8.20357	0.000238	1.1146	1.4639	0.7664	0.7183	1.0079	0.009		2016-05-30	0.12757	0.01215	0.0376644	0.0598842	0.0938225	0.0347826	0.00278902	0.000957265	-0.00221325	0	0.00258629	-0.010989
2016-05-31	531.386	0.005706	4.65039	0.928747	8.17684	0.000231	1.1132	1.4478	0.7638	0.7233	1.0064	0.009		2016-05-31	-0.00464168	-0.00730689	-0.00438462	0.0199992	-0.00325834	-0.0294118	-0.00125606	-0.010998	-0.00339248	0.00696088	-0.00148824	0
2016-06-01	536.92	0.005809	4.74099	0.914871	8.25982	0.000234	1.1188	1.4416	0.7647	0.7259	1.012	0.0091		2016-06-01	0.0104143	0.0180512	0.0194822	-0.0149406	0.0101482	0.012987	0.00503054	-0.00428236	0.00117832	0.00359464	0.00556439	0.0111111
2016-06-02	537.972	0.005766	4.71505	0.92668	8.09979	0.00023	1.1151	1.4425	0.7635	0.7229	1.0099	0.0092		2016-06-02	0.00195933	-0.00740231	-0.00547143	0.0129078	-0.0193745	-0.017094	-0.00330711	0.000624306	-0.00156924	-0.0041328	-0.0020751	0.010989
2016-06-03	569.194	0.005827	4.86097	0.945202	8.06082	0.000238	1.1367	1.452	0.7732	0.7368	1.0246	0.0094		2016-06-03	0.0580365	0.0105793	0.0309477	0.0199875	-0.00481124	0.0347826	0.0193705	0.00658579	0.0127046	0.0192281	0.0145559	0.0217391
2016-06-06	585.537	0.005769	4.95916	1.00688	7.77366	0.000236	1.1355	1.4442	0.7802	0.7369	1.0303	0.0093		2016-06-06	0.0287126	-0.00995366	0.0201997	0.0652538	-0.0356242	-0.00840336	-0.00105569	-0.0053719	0.00905329	0.000135722	0.00556315	-0.0106383
2016-06-07	576.597	0.00578	4.77078	1.00501	7.90575	0.00024	1.1358	1.4544	0.7852	0.746	1.036	0.0093		2016-06-07	-0.015268	0.00190674	-0.0379863	-0.00185722	0.016992	0.0169492	0.000264201	0.00706273	0.00640861	0.012349	0.00553237	0
2016-06-08	581.645	0.00577	4.74817	0.999952	7.87708	0.000246	1.1394	1.4502	0.7877	0.747	1.0425	0.0094		2016-06-08	0.00875488	-0.0017301	-0.00473927	-0.00503279	-0.00362647	0.025	0.00316957	-0.00288779	0.0031839	0.00134048	0.00627413	0.0107527
2016-06-09	574.63	0.005788	4.69312	1.11488	7.81879	0.000265	1.1316	1.4459	0.7859	0.7431	1.0367	0.0093		2016-06-09	-0.0120606	0.00311958	-0.0115939	0.114934	-0.00739995	0.0772358	-0.00684571	-0.00296511	-0.00228513	-0.00522088	-0.00556355	-0.0106383
2016-06-10	577.47	0.005736	4.84	1.14706	7.83553	0.00026	1.1251	1.4258	0.7822	0.7372	1.0366	0.0094		2016-06-10	0.00494225	-0.00898411	0.0312969	0.0288641	0.002141	-0.0188679	-0.00574408	-0.0139014	-0.00470798	-0.00793971	-9.64599e-05	0.0107527
2016-06-13	704.376	0.005824	5.29032	1.28224	7.71765	0.000298	1.1292	1.4272	0.7791	0.7388	1.0369	0.0094		2016-06-13	0.219762	0.0153417	0.0930413	0.117849	-0.0150443	0.146154	0.00364412	0.000981905	-0.00396318	0.00217037	0.000289408	0
2016-06-14	685.559	0.007105	5.20402	1.38593	8.20451	0.00032	1.1208	1.4117	0.7769	0.7359	1.0381	0.0094		2016-06-14	-0.0267144	0.219952	-0.0163128	0.0808663	0.063084	0.0738255	-0.00743889	-0.0108604	-0.00282377	-0.00392528	0.0011573	0
2016-06-15	694.469	0.006887	5.23978	1.46448	8.13892	0.000313	1.1259	1.4205	0.7744	0.7408	1.0402	0.0094		2016-06-15	0.0129967	-0.0306826	0.00687161	0.0566767	-0.00799438	-0.021875	0.00455032	0.00623362	-0.00321792	0.00665851	0.00202293	0
2016-06-16	766.308	0.006676	5.66079	1.58343	8.59396	0.000335	1.1226	1.4203	0.7711	0.7363	1.0362	0.0095		2016-06-16	0.103444	-0.0306374	0.0803488	0.0812234	0.0559091	0.0702875	-0.00293099	-0.000140795	-0.00426136	-0.00607451	-0.00384541	0.0106383
2016-06-17	748.909	0.006693	5.59327	1.75499	8.36184	0.000321	1.1277	1.4358	0.7755	0.7399	1.0417	0.0096		2016-06-17	-0.022705	0.00254643	-0.0119277	0.108347	-0.0270097	-0.041791	0.00454303	0.0109132	0.00570613	0.00488931	0.00530786	0.0105263
2016-06-20	737.226	0.006626	5.29454	1.83363	8.2933	0.000323	1.1314	1.4699	0.781	0.7458	1.0392	0.0096		2016-06-20	-0.0156	-0.0100105	-0.0534088	0.0448094	-0.00819676	0.00623053	0.00328101	0.0237498	0.0070922	0.00797405	-0.00239992	0
2016-06-21	666.652	0.006172	4.82175	1.6086	7.7819	0.000307	1.1242	1.4647	0.7802	0.745	1.0393	0.0096		2016-06-21	-0.0957292	-0.068518	-0.0892977	-0.122724	-0.0616642	-0.0495356	-0.0063638	-0.00353766	-0.00102433	-0.00107267	9.62279e-05	0
2016-06-22	596.116	0.006495	3.9107	1.4955	7.33528	0.000266	1.1297	1.4708	0.7786	0.7501	1.0433	0.0096		2016-06-22	-0.105806	0.0523331	-0.188946	-0.0703096	-0.0573922	-0.13355	0.00489237	0.00416468	-0.00205076	0.00684564	0.00384874	0
2016-06-23	623.977	0.006381	3.85051	1.5578	7.24169	0.00028	1.1388	1.4879	0.7838	0.7611	1.0436	0.0095		2016-06-23	0.0467375	-0.017552	-0.0153911	0.0416583	-0.0127589	0.0526316	0.00805524	0.0116263	0.00667865	0.0146647	0.000287549	-0.0104167
2016-06-24	665.299	0.006434	4.2791	1.58891	7.1264	0.000281	1.1117	1.368	0.7689	0.7463	1.0271	0.0098		2016-06-24	0.0662236	0.00830591	0.111307	0.0199705	-0.0159203	0.00357143	-0.023797	-0.0805834	-0.01901	-0.0194455	-0.0158107	0.0315789
2016-06-27	655.275	0.006398	4.11985	1.47528	7.01222	0.000288	1.1026	1.3219	0.765	0.7327	1.022	0.0098		2016-06-27	-0.0150669	-0.00559528	-0.0372158	-0.0715144	-0.0160221	0.024911	-0.00818566	-0.0336988	-0.00507218	-0.0182232	-0.00496544	0
2016-06-28	647.001	0.006773	4.10066	1.48517	6.91377	0.000301	1.1066	1.3342	0.7679	0.7388	1.0181	0.0097		2016-06-28	-0.0126268	0.0586121	-0.00465794	0.00670381	-0.0140398	0.0451389	0.00362779	0.00930479	0.00379085	0.00832537	-0.00381605	-0.0102041
2016-06-29	639.89	0.006777	4.06188	1.54559	6.99054	0.000296	1.1125	1.3426	0.7732	0.7451	1.0207	0.0097		2016-06-29	-0.0109907	0.00059058	-0.00945701	0.0406822	0.0111039	-0.0166113	0.00533165	0.00629591	0.00690194	0.00852734	0.00255378	0
2016-06-30	673.337	0.006657	4.1935	1.6055	7.13247	0.000304	1.1105	1.3311	0.7737	0.7451	1.0245	0.0097		2016-06-30	0.0522699	-0.0177069	0.0324037	0.0387619	0.0203032	0.027027	-0.00179775	-0.00856547	0.000646663	0	0.00372294	0
2016-07-01	676.296	0.006787	4.25597	1.65917	7.24295	0.000302	1.1136	1.3262	0.7742	0.7498	1.0275	0.0098		2016-07-01	0.0043946	0.0195283	0.0148969	0.0334288	0.0154897	-0.00657895	0.00279154	-0.00368117	0.000646245	0.00630788	0.00292826	0.0103093
2016-07-04	683.662	0.007028	4.54056	1.71013	7.07675	0.000289	1.1156	1.329	0.7785	0.7539	1.0294	0.0098		2016-07-04	0.0108916	0.0355091	0.0668684	0.0307142	-0.0229465	-0.0430464	0.00179598	0.0021113	0.00555412	0.00546812	0.00184915	0
2016-07-05	670.627	0.006699	4.45228	1.73427	6.98539	0.000287	1.1076	1.3023	0.7704	0.7462	1.0238	0.0099		2016-07-05	-0.0190664	-0.0468127	-0.0194425	0.0141159	-0.0129099	-0.00692042	-0.00717103	-0.0200903	-0.0104046	-0.0102136	-0.00544006	0.0102041
2016-07-06	677.331	0.006691	4.46822	1.93859	6.9752	0.000284	1.1099	1.2931	0.7715	0.752	1.0257	0.0099		2016-07-06	0.00999659	-0.00119421	0.00358019	0.117813	-0.00145876	-0.010453	0.00207656	-0.00706442	0.00142783	0.00777272	0.00185583	0
2016-07-07	640.562	0.006598	4.11188	1.90277	7.03215	0.000275	1.1063	1.291	0.7691	0.7484	1.0221	0.0099		2016-07-07	-0.0542851	-0.0138993	-0.0797499	-0.0184773	0.00816464	-0.0316901	-0.00324354	-0.001624	-0.00311082	-0.00478723	-0.0035098	0
2016-07-08	666.523	0.006715	4.21991	1.98116	7.44992	0.000277	1.1055	1.2956	0.7667	0.7568	1.017	0.0099		2016-07-08	0.0405285	0.0177326	0.0262727	0.0411978	0.0594086	0.00727273	-0.000723131	0.00356313	-0.00312053	0.0112239	-0.00498973	0
2016-07-11	647.659	0.006534	4.08544	1.98334	7.95916	0.000267	1.1058	1.2994	0.7626	0.7531	1.0174	0.0098		2016-07-11	-0.0283021	-0.0269546	-0.0318656	0.00110037	0.0683551	-0.0361011	0.00027137	0.002933	-0.00534759	-0.00488901	0.000393314	-0.010101
2016-07-12	664.551	0.00635	4.15328	1.98716	7.83965	0.000265	1.1059	1.3243	0.7667	0.7622	1.0113	0.0095		2016-07-12	0.0260817	-0.0281604	0.0166053	0.00192604	-0.0150154	-0.00749064	9.04323e-05	0.0191627	0.00537634	0.0120834	-0.00599568	-0.0306122
2016-07-13	654.468	0.006411	4.13855	1.93458	7.83704	0.000263	1.109	1.3147	0.7706	0.7608	1.0149	0.0096		2016-07-13	-0.0151727	0.0096063	-0.00354659	-0.0264599	-0.000332923	-0.00754717	0.00280315	-0.00724911	0.00508674	-0.00183679	0.00355977	0.0105263
2016-07-14	658.078	0.006385	4.14846	2.00704	7.75127	0.000262	1.112	1.3342	0.7757	0.7631	1.0195	0.0095		2016-07-14	0.00551591	-0.00405553	0.00239456	0.0374552	-0.0109442	-0.00380228	0.00270514	0.0148323	0.00661822	0.00302313	0.00453247	-0.0104167
2016-07-15	663.255	0.006442	4.15977	1.99138	8.09122	0.000264	1.1036	1.3193	0.771	0.7578	1.0176	0.0095		2016-07-15	0.00786685	0.00892717	0.00272631	-0.00780254	0.0438573	0.00763359	-0.00755396	-0.0111677	-0.00605904	-0.00694535	-0.00186366	0
2016-07-18	673.106	0.006482	4.14822	1.95463	8.2239	0.000252	1.1074	1.3256	0.7725	0.7591	1.0179	0.0094		2016-07-18	0.0148525	0.00620925	-0.0027766	-0.0184545	0.016398	-0.0454545	0.00344328	0.00477526	0.00194553	0.00171549	0.000294811	-0.0105263
2016-07-19	672.864	0.006405	4.14916	1.90237	8.50173	0.000245	1.1022	1.3111	0.7681	0.7503	1.0147	0.0094		2016-07-19	-0.000359533	-0.011879	0.000226603	-0.0267365	0.0337832	-0.0277778	-0.00469568	-0.0109384	-0.00569579	-0.0115927	-0.00314373	0
2016-07-20	665.685	0.006395	4.12506	1.76275	8.43585	0.000244	1.1015	1.321	0.7659	0.7478	1.0131	0.0093		2016-07-20	-0.0106693	-0.00156128	-0.0058084	-0.0733927	-0.00774901	-0.00408163	-0.000635093	0.00755091	-0.00286421	-0.003332	-0.00157682	-0.0106383
2016-07-21	665.012	0.006416	4.12023	1.73985	8.95517	0.000237	1.1025	1.3234	0.7641	0.7497	1.0145	0.0095		2016-07-21	-0.00101095	0.00328382	-0.00117089	-0.0129911	0.0615611	-0.0286885	0.000907853	0.00181681	-0.00235018	0.00254079	0.0013819	0.0215054
2016-07-22	650.619	0.006303	4.03829	1.82988	9.24503	0.000237	1.0976	1.3111	0.7618	0.7466	1.0128	0.0094		2016-07-22	-0.0216432	-0.0176122	-0.0198872	0.0517458	0.0323679	0	-0.00444444	-0.00929424	-0.00301008	-0.00413499	-0.0016757	-0.0105263
2016-07-25	654.097	0.006246	4.03204	1.84536	9.13362	0.000245	1.0994	1.3141	0.7567	0.747	1.0143	0.0095		2016-07-25	0.00534563	-0.00904331	-0.00154768	0.00845957	-0.0120508	0.0337553	0.00163994	0.00228815	-0.00669467	0.000535762	0.00148104	0.0106383
2016-07-26	651.784	0.005998	3.97024	1.82572	8.86118	0.00024	1.0987	1.3132	0.7583	0.7502	1.0077	0.0095		2016-07-26	-0.00353615	-0.0397054	-0.0153272	-0.0106429	-0.0298283	-0.0204082	-0.000636711	-0.000684879	0.00211444	0.0042838	-0.00650695	0
2016-07-27	654.352	0.005969	3.95589	1.94309	9.15425	0.000237	1.1058	1.3221	0.7582	0.7491	1.0142	0.0095		2016-07-27	0.00393994	-0.00483494	-0.00361439	0.064287	0.0330735	-0.0125	0.00646218	0.00677734	-0.000131874	-0.00146628	0.00645033	0
2016-07-28	655.035	0.005974	3.96774	1.85362	9.30843	0.000238	1.1076	1.3165	0.7601	0.7502	1.0195	0.0095		2016-07-28	0.00104375	0.000837661	0.00299553	-0.0460452	0.0168425	0.00421941	0.00162778	-0.00423569	0.00250594	0.00146843	0.00522579	0
2016-07-29	656.992	0.006111	4.07744	1.89198	9.45896	0.000238	1.1174	1.3231	0.7671	0.7597	1.0316	0.0098		2016-07-29	0.00298767	0.0229327	0.027648	0.0206946	0.0161714	0	0.00884796	0.00501329	0.00920931	0.0126633	0.0118686	0.0315789
2016-08-01	606.272	0.005906	3.86342	1.69627	9.89574	0.000223	1.1162	1.3178	0.762	0.7537	1.0326	0.0098		2016-08-01	-0.0772004	-0.0335461	-0.0524888	-0.103442	0.0461763	-0.0630252	-0.00107392	-0.00400574	-0.00664842	-0.00789785	0.000969368	0
2016-08-02	547.465	0.00569	3.63958	1.48521	9.15745	0.000206	1.1227	1.3357	0.7628	0.761	1.0372	0.0099		2016-08-02	-0.0969976	-0.036573	-0.0579383	-0.124426	-0.0746069	-0.0762332	0.00582333	0.0135832	0.00104987	0.00968555	0.00445477	0.0102041
2016-08-03	566.355	0.005646	3.71923	1.57481	9.33129	0.000214	1.1149	1.3328	0.7653	0.7589	1.0276	0.0099		2016-08-03	0.0345044	-0.00773286	0.0218844	0.0603282	0.0189835	0.038835	-0.00694754	-0.00217115	0.0032774	-0.00275953	-0.00925569	0
2016-08-04	578.289	0.005816	3.74845	1.84921	9.53097	0.000215	1.113	1.3108	0.7682	0.7628	1.0265	0.0099		2016-08-04	0.0210716	0.0301098	0.00785646	0.174243	0.021399	0.0046729	-0.00170419	-0.0165066	0.00378936	0.00513902	-0.00107046	0
2016-08-05	575.043	0.006447	3.72904	1.79256	9.72324	0.000218	1.1085	1.3073	0.7594	0.762	1.0197	0.0098		2016-08-05	-0.00561306	0.108494	-0.00517814	-0.0306347	0.0201732	0.0139535	-0.00404313	-0.00267013	-0.0114554	-0.00104877	-0.00662445	-0.010101
2016-08-08	591.054	0.006027	3.78551	1.90121	10.3793	0.000237	1.1093	1.3039	0.7602	0.7651	1.0178	0.0098		2016-08-08	0.0278431	-0.0651466	0.0151433	0.0606116	0.0674734	0.087156	0.000721696	-0.00260078	0.00105346	0.00406824	-0.00186329	0
2016-08-09	587.801	0.006163	3.75975	2.04886	10.3031	0.000237	1.1119	1.3002	0.7624	0.7672	1.019	0.0098		2016-08-09	-0.00550371	0.0225651	-0.0068049	0.0776611	-0.00734154	0	0.00234382	-0.00283764	0.00289398	0.00274474	0.00117901	0
2016-08-10	592.103	0.006194	3.72242	2.01437	10.4353	0.000239	1.1177	1.3011	0.7658	0.7703	1.0255	0.0099		2016-08-10	0.00731881	0.00503002	-0.00992885	-0.0168338	0.0128311	0.00843882	0.0052163	0.000692201	0.0044596	0.00404067	0.0063788	0.0102041
2016-08-11	589.12	0.006189	3.74217	1.97662	11.0817	0.000235	1.1137	1.2955	0.7697	0.7699	1.025	0.0098		2016-08-11	-0.00503803	-0.000807233	0.00530569	-0.0187404	0.0619436	-0.0167364	-0.00357878	-0.00430405	0.00509271	-0.000519278	-0.000487567	-0.010101
2016-08-12	587.559	0.006123	3.70935	1.94901	12.5908	0.000239	1.1161	1.2923	0.7723	0.7647	1.0263	0.0099		2016-08-12	-0.00264967	-0.0106641	-0.00877031	-0.0139683	0.136179	0.0170213	0.00215498	-0.00247009	0.00337794	-0.00675412	0.00126829	0.0102041
2016-08-15	567.24	0.006045	3.57708	2.18056	13.2986	0.000238	1.1184	1.288	0.774	0.7673	1.028	0.0099		2016-08-15	-0.0345821	-0.0127389	-0.0356585	0.118804	0.0562156	-0.0041841	0.00206075	-0.0033274	0.00220122	0.00340003	0.00165644	0
2016-08-16	577.439	0.00614	3.63772	2.20473	12.8693	0.000258	1.1278	1.3045	0.7775	0.7695	1.0398	0.01		2016-08-16	0.0179801	0.0157155	0.0169524	0.0110843	-0.0322816	0.0840336	0.00840486	0.0128106	0.00452196	0.0028672	0.0114786	0.010101
2016-08-17	573.216	0.006109	3.59944	2.23777	12.5473	0.000247	1.1288	1.3042	0.7785	0.7655	1.0394	0.01		2016-08-17	-0.00731337	-0.00504886	-0.0105231	0.014986	-0.0250208	-0.0426357	0.000886682	-0.000229973	0.00128617	-0.00519818	-0.000384689	0
2016-08-18	574.318	0.006122	3.60712	2.19232	13.8616	0.000247	1.1354	1.3168	0.7823	0.7686	1.048	0.01		2016-08-18	0.00192247	0.00212801	0.00213367	-0.0203104	0.104748	0	0.00584692	0.00966109	0.00488118	0.00404964	0.008274	0
2016-08-19	575.63	0.006119	3.60409	2.30393	13.7826	0.000233	1.1326	1.3075	0.7769	0.7628	1.0406	0.01		2016-08-19	0.00228447	-0.000490036	-0.000840005	0.0509095	-0.0056992	-0.0566802	-0.00246609	-0.00706258	-0.00690272	-0.00754619	-0.00706107	0
2016-08-22	586.753	0.006	3.65726	3.98921	14.2089	0.000229	1.1319	1.3139	0.7724	0.7618	1.0391	0.01		2016-08-22	0.0193232	-0.0194476	0.0147527	0.731481	0.0309303	-0.0171674	-0.000618047	0.00489484	-0.00579225	-0.00131096	-0.00144148	0
2016-08-23	583.415	0.006019	3.93073	4.71534	13.4183	0.000227	1.1306	1.3196	0.7744	0.7616	1.0382	0.01		2016-08-23	-0.00568896	0.00316667	0.0747746	0.182024	-0.0556412	-0.00873362	-0.00114851	0.00433823	0.00258933	-0.000262536	-0.000866134	0
2016-08-24	580.182	0.006052	3.85505	4.42438	13.2756	0.000231	1.1263	1.3233	0.7736	0.7613	1.0342	0.0099		2016-08-24	-0.00554146	0.00548264	-0.0192534	-0.061705	-0.0106347	0.0176211	-0.00380329	0.00280388	-0.00103306	-0.000393908	-0.00385282	-0.01
2016-08-25	577.761	0.006079	3.80207	4.14717	12.3117	0.000229	1.1283	1.3191	0.7739	0.7618	1.0333	0.0099		2016-08-25	-0.00417286	0.00446134	-0.013743	-0.0626551	-0.0726069	-0.00865801	0.00177573	-0.00317388	0.000387797	0.000656771	-0.000870238	0
2016-08-26	579.651	0.00603	3.82638	4.17985	12.7403	0.000231	1.1198	1.3139	0.7691	0.7564	1.0208	0.0098		2016-08-26	0.00327127	-0.00806054	0.00639389	0.00788007	0.0348124	0.00873362	-0.00753346	-0.00394208	-0.00620235	-0.00708847	-0.0120972	-0.010101
2016-08-29	574.107	0.006131	3.75952	8.49556	11.6845	0.000225	1.1189	1.3103	0.7688	0.757	1.0223	0.0098		2016-08-29	-0.00956439	0.0167496	-0.0174734	1.0325	-0.0828709	-0.025974	-0.000803715	-0.00273993	-0.000390066	0.000793231	0.00146944	0
2016-08-30	577.503	0.006026	3.80406	8.49091	11.768	0.000233	1.1143	1.3083	0.7635	0.751	1.0165	0.0097		2016-08-30	0.00591527	-0.0171261	0.0118473	-0.000547345	0.00714622	0.0355556	-0.00411118	-0.00152637	-0.00689386	-0.00792602	-0.00567348	-0.0102041
2016-08-31	575.472	0.006012	3.79744	8.58262	11.8885	0.000235	1.1158	1.3138	0.7631	0.7518	1.0164	0.0097		2016-08-31	-0.00351688	-0.00232327	-0.00174025	0.010801	0.0102396	0.00858369	0.00134614	0.00420393	-0.000523903	0.00106525	-9.83768e-05	0
2016-09-01	572.303	0.005984	3.83201	8.00396	11.4515	0.000232	1.1198	1.3268	0.7632	0.7552	1.0203	0.0097		2016-09-01	-0.00550679	-0.00465735	0.0091035	-0.0674223	-0.0367582	-0.012766	0.00358487	0.00989496	0.000131044	0.00452248	0.00383707	0
2016-09-02	575.537	0.00597	3.82457	10.2135	11.3564	0.000235	1.1156	1.3293	0.7693	0.7572	1.0194	0.0096		2016-09-02	0.00565087	-0.00233957	-0.00194154	0.276056	-0.00830459	0.012931	-0.00375067	0.00188423	0.00799266	0.00264831	-0.000882094	-0.0103093
2016-09-05	606.59	0.005932	3.97919	13.9613	11.2676	0.000236	1.1147	1.3304	0.7735	0.7582	1.0204	0.0097		2016-09-05	0.0539549	-0.00636516	0.0404281	0.366946	-0.00781938	0.00425532	-0.000806741	0.000827503	0.00545951	0.00132066	0.000980969	0.0104167
2016-09-06	610.436	0.005912	3.97236	12.4551	10.9205	0.000241	1.1256	1.3439	0.7786	0.7689	1.0313	0.0099		2016-09-06	0.00634027	-0.00337154	-0.00171643	-0.107884	-0.0308051	0.0211864	0.00977842	0.0101473	0.00659341	0.0141124	0.0106821	0.0206186
2016-09-07	614.544	0.005892	3.96988	11.8299	11.2846	0.000242	1.1239	1.3338	0.7762	0.7673	1.0311	0.0098		2016-09-07	0.00672967	-0.00338295	-0.000624314	-0.0501963	0.033341	0.00414938	-0.00151031	-0.00751544	-0.00308246	-0.00208089	-0.00019393	-0.010101
2016-09-08	626.316	0.005902	3.98834	12.743	11.6914	0.000228	1.1261	1.3296	0.7732	0.7644	1.0282	0.0098		2016-09-08	0.0191556	0.00169722	0.00465001	0.0771858	0.0360491	-0.0578512	0.00195747	-0.0031489	-0.00386498	-0.00377949	-0.00281253	0
2016-09-09	622.861	0.005869	3.96999	12.4273	11.2167	0.00023	1.1233	1.3267	0.7664	0.7541	1.0251	0.0097		2016-09-09	-0.00551631	-0.00559132	-0.00460091	-0.0247744	-0.0406025	0.00877193	-0.00248646	-0.00218111	-0.00879462	-0.0134746	-0.00301498	-0.0102041
2016-09-12	608.243	0.005897	3.82319	10.032	12.259	0.000226	1.1234	1.3338	0.7669	0.7566	1.0289	0.0098		2016-09-12	-0.0234692	0.00477083	-0.0369774	-0.192745	0.0929239	-0.0173913	8.90234e-05	0.00535162	0.000652401	0.00331521	0.00370696	0.0103093
2016-09-13	609.241	0.005886	3.82171	10.8838	13.0003	0.000225	1.122	1.3195	0.759	0.747	1.024	0.0098		2016-09-13	0.00164087	-0.00186536	-0.000387111	0.0849083	0.0604699	-0.00442478	-0.00124622	-0.0107212	-0.0103012	-0.0126883	-0.00476237	0
2016-09-14	610.684	0.005961	3.83216	10.5083	12.7083	0.000226	1.125	1.3235	0.7579	0.747	1.0273	0.0098		2016-09-14	0.00236851	0.0127421	0.00273438	-0.0345008	-0.022461	0.00444444	0.0026738	0.00303145	-0.00144928	0	0.00322266	0
2016-09-15	607.155	0.008303	3.81192	9.4132	12.214	0.000233	1.1244	1.3238	0.7598	0.7514	1.0289	0.0098		2016-09-15	-0.00577875	0.392887	-0.00528162	-0.104213	-0.0388958	0.0309735	-0.000533333	0.000226672	0.00250693	0.00589023	0.00155748	0
2016-09-16	606.973	0.007446	3.80619	8.91087	11.7179	0.00025	1.1155	1.3001	0.7571	0.749	1.0196	0.0098		2016-09-16	-0.00029977	-0.103216	-0.00150318	-0.0533644	-0.0406173	0.0729614	-0.00791533	-0.017903	-0.00355357	-0.00319404	-0.00903878	0
2016-09-19	609.227	0.006858	3.83116	10.5641	11.5363	0.000236	1.1174	1.3027	0.7573	0.7534	1.0204	0.0098		2016-09-19	0.00371346	-0.0789686	0.00656037	0.18553	-0.0154977	-0.056	0.00170327	0.00199985	0.000264166	0.0058745	0.000784621	0
2016-09-20	608.312	0.006785	3.84207	11.1464	11.4062	0.000232	1.1155	1.2989	0.7582	0.7558	1.0212	0.0098		2016-09-20	-0.00150187	-0.0106445	0.0028477	0.0551206	-0.0112774	-0.0169492	-0.00170038	-0.00291702	0.00118843	0.00318556	0.000784006	0
2016-09-21	597.149	0.006829	3.84037	9.91702	11.5309	0.000231	1.1189	1.3027	0.7633	0.7624	1.0269	0.01		2016-09-21	-0.0183508	0.00648489	-0.00044247	-0.110294	0.0109327	-0.00431034	0.00304796	0.00292555	0.00672646	0.00873247	0.00558167	0.0204082
2016-09-22	596.298	0.006843	3.76757	10.1558	11.5422	0.000228	1.1207	1.3078	0.7668	0.7644	1.0323	0.0099		2016-09-22	-0.00142513	0.00205008	-0.0189565	0.0240778	0.000979976	-0.012987	0.00160872	0.00391495	0.00458535	0.00262329	0.00525855	-0.01
2016-09-23	602.842	0.007211	3.81291	10.7688	11.5424	0.000224	1.1226	1.2974	0.7594	0.7621	1.0301	0.0099		2016-09-23	0.0109744	0.0537776	0.0120343	0.0603596	1.73277e-05	-0.0175439	0.00169537	-0.00795229	-0.0096505	-0.0030089	-0.00213116	0
2016-09-26	608.043	0.007963	3.85874	9.39895	11.4088	0.000229	1.1254	1.2975	0.7562	0.7637	1.0316	0.00997		2016-09-26	0.00862755	0.104285	0.0120197	-0.127205	-0.0115747	0.0223214	0.00249421	7.70772e-05	-0.00421385	0.00209946	0.00145617	0.00707071
2016-09-27	606.166	0.008229	3.85224	9.30736	11.6404	0.000228	1.1215	1.3022	0.7579	0.7667	1.03	0.00996		2016-09-27	-0.00308698	0.0334045	-0.00168449	-0.00974471	0.0203001	-0.00436681	-0.00346543	0.00362235	0.00224808	0.00392824	-0.00155099	-0.00100301
2016-09-28	604.728	0.009048	3.83761	9.39937	11.5915	0.000229	1.1216	1.3019	0.7645	0.7692	1.0299	0.00993		2016-09-28	-0.00237227	0.0995261	-0.00379779	0.00988572	-0.00420089	0.00438596	8.91663e-05	-0.000230379	0.00870827	0.00326073	-9.70874e-05	-0.00301205
2016-09-29	605.693	0.008914	3.84561	8.70923	12.0122	0.000231	1.1223	1.297	0.7609	0.7636	1.0351	0.0099		2016-09-29	0.0015957	-0.0148099	0.00208463	-0.0734241	0.0362938	0.00873362	0.000624108	-0.00376373	-0.00470896	-0.00728029	0.00504903	-0.00302115
2016-09-30	609.735	0.00883	3.8416	8.41217	12.0957	0.000235	1.1241	1.2976	0.7617	0.7664	1.0292	0.00987		2016-09-30	0.00667333	-0.00942338	-0.00104275	-0.0341086	0.00695127	0.017316	0.00160385	0.000462606	0.00105139	0.00366684	-0.00569993	-0.0030303
2016-10-03	612.133	0.008089	3.83797	7.94923	11.8905	0.000234	1.1211	1.2843	0.7622	0.7674	1.0272	0.00984		2016-10-03	0.00393287	-0.0839185	-0.000944919	-0.0550322	-0.0169647	-0.00425532	-0.0026688	-0.0102497	0.000656426	0.0013048	-0.00194326	-0.00303951
2016-10-04	610.204	0.007853	3.82303	7.65059	12.0562	0.000229	1.1204	1.2728	0.758	0.7621	1.0215	0.00972		2016-10-04	-0.0031513	-0.0291754	-0.00389268	-0.0375684	0.0139355	-0.0213675	-0.000624387	-0.00895429	-0.00551036	-0.00690644	-0.00554907	-0.0121951
2016-10-05	612.511	0.007435	3.84313	6.76072	12.0322	0.000233	1.1205	1.2749	0.7589	0.7623	1.0265	0.00966		2016-10-05	0.00378071	-0.0532281	0.00525761	-0.116314	-0.00199068	0.0174672	8.92538e-05	0.00164991	0.00118734	0.000262433	0.00489476	-0.00617284
2016-10-06	613.021	0.007382	3.84654	7.17507	12.0552	0.000223	1.1151	1.2616	0.7567	0.7585	1.0198	0.00962		2016-10-06	0.000832654	-0.00712845	0.000887298	0.0612879	0.00191154	-0.0429185	-0.00481928	-0.0104322	-0.00289893	-0.00498491	-0.00652703	-0.00414079
2016-10-07	617.121	0.007377	3.86229	6.89108	11.8736	0.000228	1.1201	1.2434	0.752	0.7577	1.0231	0.00972		2016-10-07	0.00668815	-0.000677323	0.00409459	-0.0395801	-0.015064	0.0224215	0.0044839	-0.0144261	-0.00621118	-0.00105471	0.00323593	0.010395
2016-10-10	618.994	0.007978	3.79517	6.93849	11.6893	0.000228	1.1138	1.2363	0.759	0.7607	1.0178	0.00965		2016-10-10	0.00303514	0.0814694	-0.0173783	0.00687991	-0.0155218	0	-0.0056245	-0.00571015	0.00930851	0.00395935	-0.00518033	-0.00720165
2016-10-11	641.072	0.008234	3.81633	7.27767	11.7262	0.00023	1.1054	1.2123	0.754	0.7539	1.0113	0.00966		2016-10-11	0.0356676	0.0320882	0.00557551	0.0488838	0.00315673	0.00877193	-0.00754175	-0.0194128	-0.00658762	-0.00893914	-0.00638632	0.00103627
2016-10-12	636.192	0.007949	3.75851	7.3112	11.4337	0.000225	1.1008	1.2208	0.7532	0.7561	1.0094	0.0096		2016-10-12	-0.00761226	-0.0346126	-0.0151507	0.00460724	-0.0249441	-0.0217391	-0.00416139	0.00701147	-0.00106101	0.00291816	-0.00187877	-0.00621118
2016-10-13	636.786	0.007982	3.90657	6.91433	11.4394	0.000227	1.1057	1.2255	0.7581	0.7569	1.014	0.00964		2016-10-13	0.000933671	0.00415147	0.0393933	-0.0542825	0.000498526	0.00888889	0.00445131	0.00384993	0.00650558	0.00105806	0.00455716	0.00416667
2016-10-14	640.378	0.008767	3.8976	6.9238	11.5273	0.000227	1.0971	1.2187	0.7611	0.7621	1.01	0.0096		2016-10-14	0.0056408	0.0983463	-0.00229613	0.00136962	0.00768397	0	-0.00777788	-0.00554876	0.00395726	0.00687013	-0.00394477	-0.00414938
2016-10-17	639.193	0.00803	3.91048	6.28489	10.617	0.000221	1.0999	1.2184	0.7619	0.7629	1.0109	0.00963		2016-10-17	-0.00185047	-0.0840652	0.0033046	-0.0922774	-0.0789691	-0.0264317	0.00255218	-0.000246164	0.00105111	0.00104973	0.000891089	0.003125
2016-10-18	637.96	0.00835	3.83958	6.56581	10.2105	0.000221	1.098	1.2297	0.7629	0.7665	1.0102	0.00963		2016-10-18	-0.00192895	0.0398506	-0.0181308	0.0446977	-0.0382877	0	-0.00172743	0.00927446	0.00131251	0.00471884	-0.000692452	0
2016-10-19	630.52	0.008627	3.80414	6.61953	10.292	0.000219	1.0974	1.2286	0.7625	0.7722	1.0112	0.00967		2016-10-19	-0.0116622	0.0331737	-0.00923018	0.00818178	0.00798198	-0.00904977	-0.000546448	-0.000894527	-0.000524315	0.0074364	0.000989903	0.00415369
2016-10-20	630.857	0.009092	3.779	6.55776	10.4973	0.000221	1.093	1.2252	0.7559	0.7627	1.0072	0.00962		2016-10-20	0.00053444	0.0539005	-0.00660859	-0.00933148	0.0199475	0.00913242	-0.00400948	-0.00276738	-0.00865574	-0.0123025	-0.0039557	-0.00517063
2016-10-21	632.828	0.009029	3.80546	6.77864	10.7749	0.000218	1.0884	1.2235	0.7498	0.7607	1.0065	0.00963		2016-10-21	0.00312433	-0.00692917	0.00700185	0.0336822	0.0264449	-0.0135747	-0.0042086	-0.00138753	-0.00806985	-0.00262226	-0.000694996	0.0010395
2016-10-24	653.761	0.009065	3.86886	6.41618	9.85419	0.000219	1.0883	1.2239	0.7527	0.7611	1.0065	0.0096		2016-10-24	0.0330785	0.00398715	0.0166603	-0.0534709	-0.0854495	0.00458716	-9.1878e-05	0.000326931	0.0038677	0.000525831	0	-0.00311526
2016-10-25	657.588	0.008891	3.90441	6.09008	9.40971	0.000219	1.0888	1.2188	0.749	0.7647	1.0055	0.00959		2016-10-25	0.00585386	-0.0191947	0.00918875	-0.0508246	-0.0451057	0	0.000459432	-0.00416701	-0.00491564	0.00473	-0.000993542	-0.00104167
2016-10-26	678.304	0.008835	3.96029	6.17496	9.34163	0.000216	1.0909	1.2248	0.7473	0.765	1.0066	0.00957		2016-10-26	0.031503	-0.0062985	0.014312	0.0139374	-0.00723508	-0.0136986	0.00192873	0.00492287	-0.00226969	0.000392311	0.00109398	-0.00208551
2016-10-27	688.313	0.008481	4.0215	6.21438	9.70916	0.000217	1.0897	1.2163	0.747	0.7591	1.0064	0.0095		2016-10-27	0.0147559	-0.0400679	0.0154559	0.00638385	0.0393432	0.00462963	-0.00110001	-0.00693991	-0.000401445	-0.00771242	-0.000198689	-0.00731452
2016-10-28	689.651	0.008143	3.97322	5.72646	9.06846	0.000216	1.0987	1.2185	0.7463	0.76	1.0114	0.00955		2016-10-28	0.0019439	-0.0398538	-0.0120055	-0.0785147	-0.0659892	-0.00460829	0.00825915	0.00180876	-0.000937082	0.00118561	0.0049682	0.00526316
2016-10-31	700.972	0.008196	3.99396	5.11955	9.20182	0.00022	1.0981	1.2244	0.7457	0.761	1.011	0.00954		2016-10-31	0.0164155	0.00650866	0.00521995	-0.105983	0.0147059	0.0185185	-0.0005461	0.00484202	-0.000803966	0.00131579	-0.000395491	-0.00104712
2016-11-01	729.793	0.008102	4.08833	4.71309	9.03542	0.000221	1.1056	1.2243	0.7468	0.7652	1.0252	0.0096		2016-11-01	0.0411158	-0.011469	0.0236282	-0.0793937	-0.0180834	0.00454545	0.00682998	-8.16727e-05	0.00147512	0.00551905	0.0140455	0.00628931
2016-11-02	740.829	0.008222	4.1045	4.5066	8.9369	0.00022	1.1097	1.2303	0.7468	0.7661	1.0274	0.00968		2016-11-02	0.015122	0.0148112	0.00395516	-0.043812	-0.0109038	-0.00452489	0.00370839	0.00490076	0	0.00117616	0.00214592	0.00833333
2016-11-03	688.7	0.008021	3.86133	4.8899	9.11581	0.000217	1.1105	1.2462	0.7464	0.7683	1.0268	0.00971		2016-11-03	-0.0703657	-0.0244466	-0.0592447	0.085053	0.0200192	-0.0136364	0.000720916	0.0129237	-0.000535619	0.00287169	-0.000583998	0.00309917
2016-11-04	703.235	0.008157	3.87889	4.84751	9.1254	0.000219	1.1138	1.2519	0.746	0.7673	1.0325	0.0097		2016-11-04	0.0211049	0.0169555	0.00454766	-0.00866889	0.00105202	0.00921659	0.00297163	0.0045739	-0.000535906	-0.00130157	0.00555123	-0.00102987
2016-11-07	703.131	0.008108	3.83887	5.73861	9.91879	0.000239	1.104	1.2398	0.7484	0.7728	1.0265	0.00957		2016-11-07	-0.000147894	-0.00600711	-0.0103174	0.183826	0.086943	0.0913242	-0.00879871	-0.00966531	0.00321716	0.00716799	-0.00581114	-0.0134021
2016-11-08	709.848	0.008206	3.84276	6.31619	9.76309	0.000229	1.1026	1.2381	0.7526	0.7762	1.0226	0.00951		2016-11-08	0.00955304	0.0120868	0.00101332	0.100648	-0.0156975	-0.041841	-0.00126812	-0.00137119	0.00561197	0.00439959	-0.00379932	-0.00626959
2016-11-09	723.273	0.008079	3.86461	6.18724	9.69957	0.000229	1.091	1.2406	0.7451	0.7635	1.0159	0.00946		2016-11-09	0.0189125	-0.0154765	0.00568602	-0.0204158	-0.00650614	0	-0.0105206	0.00201922	-0.00996545	-0.0163618	-0.00655193	-0.00525762
2016-11-10	715.534	0.008136	3.82424	6.10219	9.67194	0.000228	1.0893	1.2555	0.7424	0.7613	1.0132	0.00936		2016-11-10	-0.0107	0.00705533	-0.0104461	-0.013746	-0.00284858	-0.00436681	-0.0015582	0.0120103	-0.00362367	-0.00288147	-0.00265774	-0.0105708
2016-11-11	716.411	0.008065	3.81601	6.77996	9.66508	0.000227	1.0856	1.2602	0.7384	0.7552	1.0116	0.00937		2016-11-11	0.00122568	-0.00872665	-0.00215206	0.11107	-0.000709268	-0.00438596	-0.00339668	0.00374353	-0.00538793	-0.00801261	-0.00157916	0.00106838
2016-11-14	705.021	0.008098	3.87617	7.71229	9.67914	0.000223	1.0737	1.2487	0.7377	0.7551	1.0019	0.00922		2016-11-14	-0.0158987	0.00409175	0.0157652	0.137513	0.00145472	-0.0176211	-0.0109617	-0.00912554	-0.000947996	-0.000132415	-0.00958877	-0.0160085
2016-11-15	711.619	0.007881	3.89359	7.29721	9.63748	0.000222	1.0721	1.2456	0.7436	0.7559	0.9982	0.00916		2016-11-15	0.00935862	-0.0267967	0.00449413	-0.0538206	-0.0043041	-0.0044843	-0.00149017	-0.00248258	0.00799783	0.00105946	-0.00369298	-0.00650759
2016-11-16	744.198	0.007842	4.01948	6.58232	9.45125	0.000221	1.069	1.2443	0.7437	0.748	0.9981	0.00917		2016-11-16	0.0457815	-0.00494861	0.0323326	-0.0979676	-0.0193235	-0.0045045	-0.00289152	-0.00104367	0.000134481	-0.0104511	-0.00010018	0.0010917
2016-11-17	740.977	0.007727	3.94319	6.78845	9.02362	0.000224	1.0626	1.2416	0.7395	0.7407	0.9929	0.00908		2016-11-17	-0.00432816	-0.0146646	-0.0189801	0.0313157	-0.0452459	0.0135747	-0.0059869	-0.00216989	-0.00564744	-0.00975936	-0.0052099	-0.00981461
2016-11-18	751.585	0.007778	3.96132	6.72005	8.95433	0.000218	1.0588	1.2346	0.7407	0.7339	0.99	0.00901		2016-11-18	0.0143163	0.00660023	0.0045978	-0.0100759	-0.00767874	-0.0267857	-0.00357613	-0.00563789	0.00162272	-0.0091805	-0.00292074	-0.00770925
2016-11-21	739.248	0.007566	3.94488	6.79772	8.57994	0.000222	1.063	1.2493	0.7452	0.7369	0.9913	0.00902		2016-11-21	-0.0164147	-0.0272564	-0.00415013	0.0115579	-0.0418111	0.0183486	0.00396675	0.0119067	0.00607533	0.00408775	0.00131313	0.00110988
2016-11-22	751.347	0.007434	3.94731	7.68806	8.62502	0.000224	1.0626	1.2424	0.744	0.7402	0.9888	0.009		2016-11-22	0.0163666	-0.0174465	0.000615988	0.130976	0.00525412	0.00900901	-0.000376294	-0.00552309	-0.00161031	0.00447822	-0.00252194	-0.00221729
2016-11-23	744.594	0.007061	3.92532	7.91363	8.51194	0.000219	1.0559	1.244	0.7414	0.7385	0.9835	0.00889		2016-11-23	-0.00898785	-0.0501749	-0.00557088	0.0293403	-0.0131107	-0.0223214	-0.00630529	0.00128783	-0.00349462	-0.00229668	-0.00536003	-0.0122222
2016-11-24	740.289	0.00695	3.90769	7.80577	9.1337	0.000218	1.0554	1.2452	0.7412	0.7408	0.9832	0.00882		2016-11-24	-0.00578166	-0.0157202	-0.00449135	-0.0136296	0.0730456	-0.00456621	-0.00047353	0.00096463	-0.00026976	0.00311442	-0.000305033	-0.00787402
2016-11-25	741.649	0.006902	3.91542	7.54427	9.09717	0.00022	1.0587	1.2476	0.7391	0.7444	0.9867	0.00884		2016-11-25	0.0018371	-0.00690647	0.00197815	-0.0335009	-0.00399947	0.00917431	0.00312678	0.0019274	-0.00283324	0.00485961	0.0035598	0.00226757
2016-11-28	735.813	0.007008	3.88454	7.89341	8.96488	0.000218	1.0615	1.2415	0.7456	0.7482	0.9871	0.00893		2016-11-28	-0.00786895	0.0153579	-0.00788677	0.0462788	-0.0145419	-0.00909091	0.00264475	-0.00488939	0.00879448	0.00510478	0.000405392	0.010181
2016-11-29	735.604	0.00678	3.87455	7.60291	8.81665	0.000217	1.065	1.249	0.7445	0.7484	0.9883	0.0089		2016-11-29	-0.000284018	-0.0325342	-0.00257173	-0.0368029	-0.0165345	-0.00458716	0.00329722	0.00604108	-0.00147532	0.000267308	0.00121568	-0.00335946
2016-11-30	745.691	0.006723	3.89379	8.94639	8.90603	0.000214	1.0588	1.2505	0.7443	0.7386	0.9827	0.00874		2016-11-30	0.0137125	-0.00840708	0.00496574	0.176706	0.0101376	-0.0138249	-0.0058216	0.00120096	-0.000268637	-0.0130946	-0.0056663	-0.0179775
2016-12-01	756.774	0.006702	3.90908	8.57556	8.74493	0.000214	1.0662	1.2593	0.751	0.7415	0.9899	0.00877		2016-12-01	0.0148627	-0.00312361	0.00392677	-0.0414502	-0.0180889	0	0.00698904	0.00703719	0.00900175	0.00392635	0.00732675	0.00343249
2016-12-02	777.944	0.00666	3.94644	8.23269	8.65601	0.000216	1.0673	1.2729	0.7522	0.7462	0.9886	0.0088		2016-12-02	0.027974	-0.00626679	0.00955724	-0.0399822	-0.0101682	0.00934579	0.0010317	0.0107997	0.00159787	0.0063385	-0.00131326	0.00342075
2016-12-05	758.7	0.006434	3.52858	7.91008	8.56276	0.000215	1.0764	1.2733	0.7537	0.7472	0.9936	0.00878		2016-12-05	-0.0247369	-0.0339339	-0.105883	-0.0391865	-0.0107729	-0.00462963	0.00852619	0.000314243	0.00199415	0.00134012	0.00505766	-0.00227273
2016-12-06	764.224	0.006655	3.53541	7.54466	8.79694	0.000212	1.0719	1.2677	0.7531	0.7461	0.9899	0.00877		2016-12-06	0.00728086	0.0343488	0.00193562	-0.0461968	0.0273487	-0.0139535	-0.0041806	-0.00439802	-0.000796073	-0.00147216	-0.00372383	-0.00113895
2016-12-07	768.132	0.006851	3.61595	7.88885	8.68462	0.000214	1.0753	1.2622	0.7557	0.7481	0.9925	0.00879		2016-12-07	0.00511371	0.0294515	0.022781	0.0456203	-0.0127681	0.00943396	0.00317194	-0.00433857	0.0034524	0.00268061	0.00262653	0.0022805
2016-12-08	770.81	0.007097	3.6911	7.7933	8.75138	0.000215	1.0615	1.2586	0.7581	0.7461	0.9839	0.00877		2016-12-08	0.00348635	0.0359072	0.0207829	-0.012112	0.00768715	0.0046729	-0.0128336	-0.00285216	0.00317586	-0.00267344	-0.00866499	-0.00227531
2016-12-09	772.794	0.007135	3.69148	7.94785	8.8348	0.000212	1.0562	1.2576	0.7588	0.7453	0.9823	0.00867		2016-12-09	0.00257393	0.00535438	0.00010295	0.0198311	0.00953221	-0.0139535	-0.00499293	-0.000794534	0.000923361	-0.00107224	-0.00162618	-0.0114025
[truncated: 766 more rows]
[truncated: 6 more columns]

## Sheet: Sorted Returns
				Date	BTC	XRP	LTC	XMR	DASH	DOGE	EUR	GBP	CAD	AUD	CHF	JPY
[truncated: 1,070 more rows]

[truncated: 1 more sheets: Normal, Studnet-t, GED]
